# Supplementary material for: Benchmark single-step ethylene purification from ternary mixtures by a customized fluorinated anion-embedded MOF
Source: Nat Commun. 2023 Jan 25;14:401. doi: 10.1038/s41467-023-35984-5 (PMC9876924; doi:10.1038/s41467-023-35984-5)
Supplement: Supplementary file 3 — Source data [file 41467_2023_35984_MOESM3_ESM.zip]

Archive with 2 entries (2 files):
- Source Data_Manuscript.xlsx
- Source Data_Supplementary.xlsx
