# Supplementary material for: Benchmark single-step ethylene purification from ternary mixtures by a customized fluorinated anion-embedded MOF
Source: Nat Commun. 2023 Jan 25;14:401. doi: 10.1038/s41467-023-35984-5 (PMC9876924; doi:10.1038/s41467-023-35984-5)
Supplement: Supplementary file 3 — Source data [file 41467_2023_35984_MOESM3_ESM.zip › Source Data_Manuscript.xlsx]

## Sheet: Fig.2a
Figure 2a		Data1	N2 adsorption		Data2	N2 desorption		Data3	pore size distribution
		1.02e-05	0.15388		0.987	16.0244		7.509	0.0485
		2.08e-05	0.30948		0.905	15.9123		7.8546	0.109
		2.99e-05	0.74287		0.794	15.7874		8.216	0.197
		3.96e-05	1.60521		0.709	15.72		8.5942	0.255
		4.93e-05	2.90044		0.597	15.6505		8.9898	0.284
		6.12e-05	4.72526		0.491	15.5822		9.4036	0.272
		7.1e-05	6.11149		0.389	15.3338		9.8364	0.249
		8.35e-05	7.17647		0.305	15.2275		10.2892	0.227
		8.98e-05	7.72994		0.194	15.0115		10.7628	0.193
		0.000101	8.41212		0.0968	14.6424		11.2582	0.135
		0.000234	10.3796		0.0535	14.3131		11.7764	0.0875
		0.00035	11.1994					12.3184	0.0469
		0.00049	11.7289					12.8854	0.00228
		0.000613	12.0171					13.4784	0
		0.000742	12.2094
		0.000897	12.3643
		0.00111	12.5134
		0.00286	13.0145
		0.00444	13.2049
		0.00648	13.3582
		0.00817	13.4484
		0.0101	13.5323
		0.0254	13.9323
		0.0347	14.0896
		0.0478	14.2562
		0.0611	14.3892
		0.0743	14.4977
		0.0875	14.588
		0.101	14.6651
		0.145	14.8616
		0.191	15.0028
		0.236	15.1101
		0.281	15.1935
		0.326	15.2584
		0.371	15.3129
		0.419	15.3679
		0.456	15.4076
		0.508	15.4527
		0.546	15.482
		0.6	15.5247
		0.636	15.5568
		0.689	15.5982
		0.726	15.6339
		0.778	15.6945
		0.816	15.7408
		0.869	15.8251
		0.914	15.9181
		0.951	15.9752
		0.987	16.0244

## Sheet: Fig.2b
Figure 2b		Data1 C2H2			Data2 CO2			Data3 C2H4
		Pressure (bar)	C2H2 uptake (mmol/g)		Pressure (bar)	CO2 uptake (mmol/g)		Pressure (bar)	C2H4 uptake (mmol/g)
		0.00214	0.70732		0.00213	0.83692		0.00251	0.03671
		0.00427	0.9936		0.00427	1.13216		0.00447	0.06463
		0.00632	1.19549		0.00633	1.28327		0.00657	0.09407
		0.00842	1.37408		0.00842	1.38477		0.00857	0.12186
		0.0105	1.5307		0.01065	1.46148		0.0106	0.1488
		0.01581	1.88342		0.01579	1.58037		0.01639	0.2253
		0.02118	2.19434		0.02132	1.66663		0.02145	0.28879
		0.03012	2.64119		0.02926	1.75737		0.03279	0.42336
		0.03633	2.91408		0.04205	1.86548		0.04446	0.5527
		0.04422	3.22103		0.05571	1.95899		0.05652	0.67625
		0.05219	3.49853		0.06989	2.0443		0.06874	0.79662
		0.0596	3.72334		0.08442	2.12315		0.08125	0.9126
		0.06754	3.94087		0.09922	2.19753		0.09395	1.02598
		0.07533	4.13236		0.11407	2.27035		0.10683	1.13599
		0.08358	4.31867		0.14429	2.40684		0.14377	1.43127
		0.09081	4.46885		0.18104	2.55951		0.18161	1.70866
		0.09994	4.63893		0.21935	2.70765		0.21942	1.96595
		0.10942	4.80293		0.25723	2.84565		0.25722	2.20444
		0.14358	5.27986		0.29524	2.97613		0.29522	2.42758
		0.18106	5.67377		0.33317	3.09631		0.33193	2.62838
		0.21934	5.98859		0.37078	3.21259		0.36969	2.81857
		0.25643	6.23469		0.40744	3.32317		0.40775	2.99867
		0.29437	6.44577		0.44535	3.43248		0.44577	3.16742
		0.33252	6.62464		0.48317	3.53816		0.48374	3.32284
		0.36992	6.77558		0.52099	3.63621		0.52174	3.46669
		0.40828	6.91036		0.55994	3.74002		0.55973	3.6014
		0.44631	7.03619		0.59664	3.83037		0.59788	3.72623
		0.48414	7.14788		0.63474	3.92144		0.63569	3.8426
		0.521	7.24017		0.67278	4.01076		0.67215	3.9485
		0.5588	7.33261		0.71027	4.09598		0.71137	4.05467
		0.59669	7.41362		0.74849	4.17389		0.74807	4.14658
		0.6355	7.48893		0.78556	4.26013		0.78602	4.23641
		0.67262	7.55853		0.8236	4.34047		0.82364	4.32085
		0.71082	7.62312		0.86142	4.41825		0.8617	4.40199
		0.74787	7.68182		0.89944	4.49526		0.89936	4.47682
		0.78645	7.74103		0.93729	4.56678		0.93745	4.55063
		0.82411	7.7952		0.97449	4.6438		0.97549	4.6198
		0.86242	7.84545		1.0127	4.7137		1.01324	4.68448
		0.90009	7.89317					1.03964	4.72742
		0.93783	7.94121
		0.98505	7.9935
		1.01378	8.02495
		1.04131	8.05542

## Sheet: Fig.2d
Figure 2d			Data1 C2H2 278 K			Data2 C2H2 308 K			Data3 CO2 278 K			Data4 CO2 308 K			Data5 C2H4 278 K			Data6 C2H4 308 K
			Pressure (bar)	C2H2 uptake (mmol/g)		Pressure (bar)	C2H2 uptake (mmol/g)		Pressure (bar)	CO2 uptake (mmol/g)		Pressure (bar)	CO2 uptake (mmol/g)		Pressure (bar)	C2H4 uptake (mmol/g)		Pressure (bar)	C2H4 uptake (mmol/g)
			0.00211	1.204		0.00214	0.52724		0.00215	1.34292		0.00212	0.6299		0.0021	0.0806		0.00265	0.02582
			0.00421	1.62864		0.00422	0.76154		0.00429	1.56475		0.00421	0.93073		0.00437	0.16227		0.00434	0.04124
			0.00634	1.98057		0.0063	0.93102		0.00648	1.67259		0.00642	1.11709		0.00722	0.25699		0.00661	0.06244
			0.00843	2.28807		0.00847	1.0781		0.00852	1.73884		0.00852	1.23269		0.00865	0.30135		0.00876	0.08234
			0.01054	2.56782		0.01062	1.20505		0.01055	1.78765		0.01056	1.31728		0.01061	0.35973		0.01083	0.10075
			0.01579	3.16203		0.01577	1.47152		0.01617	1.89439		0.01579	1.46485		0.01613	0.51541		0.01614	0.14885
			0.02105	3.64309		0.02115	1.71081		0.0211	1.96908		0.02107	1.55951		0.02132	0.64666		0.02131	0.19436
			0.02897	4.21163		0.02902	2.02286		0.0287	2.06787		0.03257	1.69255		0.02938	0.83129		0.03432	0.30408
			0.0365	4.63799		0.03636	2.27772		0.04016	2.19841		0.04598	1.79602		0.03793	1.00722		0.0476	0.40918
			0.04422	4.98704		0.04413	2.5258		0.05194	2.31887		0.0603	1.88091		0.04682	1.17744		0.0611	0.51091
			0.05184	5.27116		0.05175	2.7478		0.06408	2.43405		0.07523	1.95513		0.05608	1.34206		0.07102	0.58366
			0.06441	5.6506		0.05989	2.96214		0.07648	2.54396		0.09052	2.02321		0.06732	1.52968		0.08484	0.6805
			0.07498	5.90495		0.06774	3.15478		0.089	2.65158		0.10609	2.08599		0.07712	1.68456		0.09882	0.77497
			0.08353	6.081		0.07597	3.34133		0.09863	2.72779		0.14303	2.2225		0.08715	1.83692		0.11301	0.86774
			0.09274	6.24668		0.08462	3.5207		0.11163	2.82686		0.18071	2.3498		0.09828	1.99865		0.14385	1.05999
			0.10254	6.40247		0.09376	3.69281		0.1439	3.05826		0.21866	2.46861		0.10876	2.1436		0.18137	1.27966
			0.11303	6.5471		0.10321	3.86002		0.18166	3.30194		0.2572	2.57916		0.14303	2.58254		0.21917	1.48625
			0.1434	6.88275		0.11308	4.0204		0.21903	3.51893		0.29427	2.68239		0.18078	3.0051		0.25689	1.68153
			0.18063	7.17815		0.14319	4.43457		0.25711	3.72163		0.33204	2.78437		0.21871	3.37405		0.29457	1.86766
			0.21891	7.40592		0.18135	4.85219		0.29402	3.90414		0.36998	2.8807		0.25662	3.69076		0.33254	2.04239
			0.2565	7.57848		0.21846	5.17362		0.3319	4.08083		0.408	2.97182		0.29458	3.96489		0.37044	2.2082
			0.29485	7.72126		0.25642	5.44809		0.36967	4.24533		0.44573	3.06353		0.33255	4.203		0.40864	2.36648
			0.33314	7.8389		0.29442	5.67935		0.40831	4.39856		0.48347	3.15675		0.37043	4.40918		0.44615	2.51653
			0.3698	7.93357		0.33263	5.8793		0.44538	4.54652		0.52147	3.23951		0.4074	4.58804		0.48422	2.66003
			0.40793	8.01892		0.36977	6.04541		0.48373	4.68922		0.55947	3.31776		0.44602	4.75571		0.52218	2.79217
			0.44609	8.09553		0.40858	6.20379		0.52127	4.82022		0.59689	3.40222		0.48333	4.89821		0.55857	2.91375
			0.48393	8.16292		0.44589	6.33978		0.55918	4.9552		0.63502	3.48049		0.52193	5.03201		0.59777	3.03749
			0.52187	8.22107		0.48414	6.46483		0.59728	5.07484		0.67259	3.55103		0.55986	5.15265		0.63439	3.1489
			0.55969	8.27618		0.52203	6.57824		0.63508	5.19891		0.71025	3.63122		0.59758	5.26239		0.67199	3.25907
			0.59753	8.32731		0.5588	6.67643		0.6732	5.31337		0.74833	3.70433		0.63447	5.35977		0.7102	3.36044
			0.63562	8.37312		0.59673	6.77139		0.71033	5.42457		0.78631	3.77141		0.6723	5.45245		0.7481	3.45779
			0.67342	8.41517		0.63474	6.85995		0.74893	5.52737		0.82369	3.83709		0.70998	5.53863		0.79678	3.57487
			0.71115	8.45764		0.67244	6.94161		0.78634	5.6382		0.86198	3.9061		0.74824	5.61848		0.82406	3.63753
			0.74889	8.49629		0.71034	7.01575		0.82319	5.73184		0.89968	3.97094		0.78595	5.69283		0.86142	3.7211
			0.78698	8.53304		0.74844	7.0838		0.86207	5.83633		0.9377	4.03172		0.82397	5.76189		0.89931	3.80176
			0.82319	8.56519		0.78599	7.1533		0.89909	5.92568		0.97483	4.10152		0.86199	5.82932		0.93766	3.87856
			0.86269	8.60039		0.82427	7.21545		0.93706	6.02521		1.01327	4.16362		0.89977	5.89222		0.97559	3.95177
			0.90042	8.6307		0.86149	7.27736		0.9747	6.10784		1.04089	4.2061		0.93792	5.95041		1.01323	4.01904
			0.93658	8.65978		0.89958	7.33728		1.01379	6.19684					0.97572	6.00652		1.04099	4.06771
			0.9759	8.69075		0.93786	7.39058		1.04019	6.25913					1.02328	6.07334
			1.01388	8.7205		0.97557	7.44016								1.04136	6.09691
			1.03967	8.74073		1.01288	7.49393
						1.04106	7.52765

## Sheet: Fig.2e
Figure 2e		Pressure (bar)	C2H2/C2H4-1/99	C2H2/C2H4-10/90	C2H2/C2H4-50/50	CO2/C2H4-1/99	CO2/C2H4-10/90	CO2/C2H4-50/50
		2e-05	43.8153	43.8044	43.7559	52.6393	52.6267	52.5711
		4e-05	43.8113	43.7894	43.6927	52.6352	52.6101	52.4991
		6e-05	43.8072	43.7744	43.6298	52.6311	52.5935	52.4274
		8e-05	43.8031	43.7595	43.5673	52.627	52.5769	52.356
		0.0001	43.7991	43.7446	43.5051	52.6229	52.5603	52.2848
		0.00012	43.795	43.7296	43.4431	52.6188	52.5437	52.2141
		0.00014	43.791	43.7148	43.3815	52.6147	52.5272	52.1435
		0.00016	43.7869	43.6999	43.3202	52.6106	52.5106	52.0733
		0.00018	43.7829	43.685	43.2592	52.6065	52.4941	52.0034
		0.0002	43.7788	43.6701	43.1985	52.6024	52.4776	51.9337
		0.0003	43.7586	43.5962	42.8992	52.582	52.3952	51.5898
		0.0004	43.7384	43.5225	42.607	52.5615	52.3132	51.2527
		0.0005	43.7182	43.4493	42.3216	52.5411	52.2316	50.9223
		0.0006	43.698	43.3765	42.0427	52.5207	52.1504	50.5983
		0.0007	43.6779	43.3041	41.77	52.5003	52.0695	50.2805
		0.0008	43.6577	43.232	41.5034	52.48	51.9889	49.9688
		0.0009	43.6376	43.1603	41.2426	52.4596	51.9087	49.6628
		0.001	43.6175	43.089	40.9874	52.4393	51.8288	49.3625
		0.0011	43.5975	43.0181	40.7376	52.4189	51.7493	49.0676
		0.0012	43.5774	42.9475	40.493	52.3986	51.6701	48.778
		0.0013	43.5574	42.8773	40.2534	52.3783	51.5913	48.4935
		0.0014	43.5374	42.8075	40.0187	52.358	51.5128	48.2139
		0.0015	43.5174	42.738	39.7886	52.3377	51.4346	47.9392
		0.0016	43.4974	42.6689	39.5631	52.3175	51.3568	47.6691
		0.0017	43.4774	42.6001	39.3419	52.2972	51.2793	47.4036
		0.0018	43.4575	42.5317	39.125	52.277	51.2022	47.1424
		0.0019	43.4376	42.4636	38.9122	52.2568	51.1253	46.8855
		0.002	43.4177	42.3959	38.7034	52.2366	51.0488	46.6328
		0.003	43.2197	41.7369	36.8089	52.0353	50.3008	44.3107
		0.004	43.0237	41.1093	35.2037	51.8354	49.5826	42.3009
		0.005	42.8296	40.5106	33.8208	51.6369	48.8922	40.5374
		0.006	42.6374	39.9388	32.6132	51.4398	48.2277	38.9723
		0.007	42.4469	39.3918	31.5469	51.244	47.5876	37.5702
		0.008	42.2583	38.8679	30.5966	51.0496	46.9703	36.3041
		0.009	42.0715	38.3656	29.7428	50.8564	46.3744	35.1529
		0.01	41.8864	37.8834	28.9705	50.6646	45.7986	34.1
		0.011	41.7031	37.4199	28.2677	50.4741	45.2419	33.1318
		0.012	41.5215	36.9741	27.6248	50.2849	44.7031	32.2375
		0.013	41.3416	36.5448	27.0338	50.0969	44.1813	31.408
		0.014	41.1634	36.1311	26.4884	49.9102	43.6756	30.6357
		0.015	40.9868	35.7321	25.9831	49.7248	43.185	29.9143
		0.016	40.8119	35.3468	25.5133	49.5405	42.709	29.2384
		0.017	40.6386	34.9746	25.0753	49.3575	42.2467	28.6033
		0.018	40.4669	34.6148	24.6656	49.1757	41.7974	28.0052
		0.019	40.2967	34.2666	24.2815	48.995	41.3606	27.4405
		0.02	40.1281	33.9295	23.9206	48.8156	40.9357	26.9061
		0.021	39.961	33.6029	23.5806	48.6373	40.5221	26.3996
		0.022	39.7955	33.2864	23.2597	48.4602	40.1193	25.9185
		0.023	39.6314	32.9793	22.9563	48.2842	39.7268	25.4608
		0.024	39.4689	32.6813	22.6689	48.1093	39.3443	25.0246
		0.025	39.3077	32.3919	22.3962	47.9356	38.9712	24.6083
		0.026	39.148	32.1107	22.137	47.7629	38.6072	24.2105
		0.027	38.9898	31.8375	21.8904	47.5914	38.2519	23.8298
		0.028	38.8329	31.5717	21.6553	47.421	37.9049	23.465
		0.029	38.6775	31.3131	21.431	47.2516	37.566	23.1151
		0.03	38.5234	31.0613	21.2167	47.0833	37.2348	22.7791
		0.031	38.3706	30.8162	21.0118	46.916	36.9111	22.456
		0.032	38.2193	30.5774	20.8156	46.7498	36.5944	22.1451
		0.033	38.0692	30.3446	20.6275	46.5846	36.2847	21.8457
		0.034	37.9204	30.1177	20.447	46.4204	35.9815	21.557
		0.035	37.773	29.8963	20.2737	46.2573	35.6848	21.2785
		0.036	37.6268	29.6803	20.1071	46.0951	35.3942	21.0095
		0.037	37.4819	29.4695	19.9469	45.934	35.1096	20.7495
		0.038	37.3382	29.2636	19.7926	45.7738	34.8307	20.4981
		0.039	37.1957	29.0626	19.644	45.6146	34.5574	20.2548
		0.04	37.0545	28.8661	19.5007	45.4564	34.2895	20.0191
		0.041	36.9145	28.6741	19.3624	45.2991	34.0267	19.7908
		0.042	36.7757	28.4864	19.2289	45.1428	33.769	19.5693
		0.043	36.638	28.3028	19.0998	44.9874	33.5161	19.3544
		0.044	36.5015	28.1232	18.9751	44.8329	33.2679	19.1458
		0.045	36.3662	27.9475	18.8545	44.6794	33.0243	18.9431
		0.046	36.232	27.7755	18.7377	44.5267	32.7852	18.7462
		0.047	36.0989	27.6071	18.6246	44.375	32.5503	18.5546
		0.048	35.967	27.4422	18.5151	44.2242	32.3196	18.3683
		0.049	35.8361	27.2807	18.4089	44.0742	32.0929	18.1869
		0.05	35.7063	27.1225	18.3058	43.9252	31.8701	18.0103
		0.051	35.5776	26.9674	18.2059	43.777	31.6512	17.8383
		0.052	35.45	26.8154	18.1088	43.6296	31.4359	17.6706
		0.053	35.3235	26.6664	18.0145	43.4832	31.2243	17.5071
		0.054	35.1979	26.5202	17.9229	43.3375	31.0161	17.3476
		0.055	35.0734	26.3768	17.8339	43.1927	30.8114	17.1919
		0.056	34.9499	26.2362	17.7473	43.0488	30.6099	17.04
		0.057	34.8274	26.0982	17.663	42.9056	30.4117	16.8917
		0.058	34.706	25.9628	17.5811	42.7633	30.2166	16.7467
		0.059	34.5855	25.8298	17.5012	42.6218	30.0246	16.6051
		0.06	34.4659	25.6993	17.4235	42.4811	29.8355	16.4667
		0.061	34.3474	25.5711	17.3478	42.3412	29.6493	16.3313
		0.062	34.2298	25.4451	17.2739	42.2021	29.466	16.1989
		0.063	34.1131	25.3214	17.202	42.0637	29.2854	16.0693
		0.064	33.9973	25.1999	17.1318	41.9262	29.1075	15.9425
		0.065	33.8825	25.0805	17.0634	41.7894	28.9322	15.8184
		0.066	33.7687	24.9631	16.9966	41.6534	28.7595	15.6968
		0.067	33.6557	24.8477	16.9314	41.5181	28.5892	15.5777
		0.068	33.5436	24.7342	16.8677	41.3836	28.4214	15.461
		0.069	33.4323	24.6227	16.8055	41.2498	28.256	15.3467
		0.07	33.322	24.513	16.7448	41.1167	28.0928	15.2346
		0.071	33.2125	24.405	16.6854	40.9844	27.932	15.1247
		0.072	33.1039	24.2988	16.6274	40.8528	27.7734	15.0168
		0.073	32.9962	24.1944	16.5707	40.7219	27.6169	14.9111
		0.074	32.8892	24.0916	16.5153	40.5918	27.4625	14.8073
		0.075	32.7832	23.9904	16.461	40.4623	27.3102	14.7055
		0.076	32.6779	23.8908	16.408	40.3336	27.16	14.6055
		0.077	32.5734	23.7927	16.356	40.2055	27.0117	14.5073
		0.078	32.4698	23.6962	16.3052	40.0781	26.8653	14.4109
		0.079	32.3669	23.6011	16.2554	39.9514	26.7208	14.3162
		0.08	32.2649	23.5075	16.2067	39.8254	26.5782	14.2231
		0.081	32.1636	23.4153	16.159	39.7001	26.4374	14.1317
		0.082	32.0631	23.3244	16.1123	39.5754	26.2984	14.0419
		0.083	31.9633	23.2349	16.0665	39.4514	26.1611	13.9535
		0.084	31.8644	23.1467	16.0216	39.328	26.0256	13.8667
		0.085	31.7661	23.0598	15.9776	39.2053	25.8916	13.7813
		0.086	31.6686	22.9742	15.9345	39.0832	25.7594	13.6973
		0.087	31.5719	22.8898	15.8923	38.9618	25.6287	13.6147
		0.088	31.4759	22.8066	15.8508	38.841	25.4996	13.5334
		0.089	31.3806	22.7245	15.8101	38.7209	25.372	13.4534
		0.09	31.286	22.6436	15.7703	38.6013	25.246	13.3747
		0.091	31.1921	22.5639	15.7311	38.4824	25.1214	13.2972
		0.092	31.0989	22.4852	15.6927	38.3641	24.9983	13.2209
		0.093	31.0064	22.4076	15.655	38.2464	24.8766	13.1458
		0.094	30.9146	22.3311	15.618	38.1293	24.7563	13.0718
		0.095	30.8235	22.2556	15.5817	38.0128	24.6373	12.999
		0.096	30.7331	22.1811	15.5461	37.8969	24.5197	12.9272
		0.097	30.6433	22.1077	15.511	37.7816	24.4035	12.8565
		0.098	30.5542	22.0352	15.4766	37.6669	24.2885	12.7868
		0.099	30.4657	21.9636	15.4428	37.5528	24.1748	12.7182
		0.1	30.3779	21.893	15.4097	37.4392	24.0623	12.6505
		0.12	28.7483	20.6519	14.8507	35.2829	22.0446	11.4749
		0.14	27.332	19.6677	14.4404	33.3246	20.3812	10.5565
		0.16	26.0937	18.8682	14.1293	31.5384	18.9807	9.81581
		0.18	25.0051	18.2063	13.8876	29.9028	17.7818	9.20365
		0.2	24.0434	17.6499	13.6965	28.4001	16.7415	8.68793
		0.22	23.1898	17.1761	13.5432	27.0151	15.8286	8.24667
		0.24	22.4287	16.7682	13.419	25.7351	15.02	7.86425
		0.26	21.7474	16.4138	13.3175	24.5492	14.2981	7.52923
		0.28	21.1351	16.1033	13.2342	23.448	13.649	7.23304
		0.3	20.5827	15.8295	13.1655	22.4234	13.0619	6.96909
		0.32	20.0828	15.5865	13.1087	21.4682	12.5281	6.73225
		0.34	19.6288	15.3695	13.0619	20.5762	12.0404	6.51844
		0.36	19.2152	15.175	13.0234	19.7419	11.5929	6.32439
		0.38	18.8373	14.9997	12.9918	18.9603	11.1809	6.14742
		0.4	18.491	14.8412	12.9661	18.2273	10.8002	5.98533
		0.42	18.173	14.6974	12.9454	17.5388	10.4473	5.83629
		0.44	17.8801	14.5663	12.9291	16.8914	10.1194	5.69876
		0.46	17.6097	14.4467	12.9165	16.282	9.81375	5.57146
		0.48	17.3595	14.3371	12.9071	15.7077	9.5283	5.45326
		0.5	17.1276	14.2364	12.9006	15.1661	9.26111	5.34322
		0.52	16.9121	14.1438	12.8965	14.6547	9.0105	5.24053
		0.54	16.7115	14.0584	12.8945	14.1715	8.77501	5.14446
		0.56	16.5245	13.9795	12.8945	13.7146	8.55334	5.0544
		0.58	16.3497	13.9065	12.8961	13.2821	8.34434	4.96981
		0.6	16.1863	13.8388	12.8993	12.8725	8.147	4.8902
		0.62	16.033	13.7759	12.9037	12.4843	7.96039	4.81515
		0.64	15.8892	13.7174	12.9093	12.1161	7.7837	4.74428
		0.66	15.7541	13.663	12.916	11.7666	7.6162	4.67725
		0.68	15.6269	13.6122	12.9235	11.4347	7.45721	4.61378
		0.7	15.507	13.5649	12.9319	11.1193	7.30613	4.55358
		0.72	15.3939	13.5207	12.9411	10.8194	7.16242	4.49642
		0.74	15.2871	13.4793	12.9509	10.5341	7.02559	4.44207
		0.76	15.186	13.4406	12.9612	10.2625	6.89518	4.39034
		0.78	15.0904	13.4044	12.9722	10.0038	6.77076	4.34105
		0.8	14.9997	13.3704	12.9836	9.75728	6.65198	4.29403
		0.82	14.9137	13.3386	12.9954	9.52223	6.53847	4.24914
		0.84	14.8321	13.3087	13.0076	9.298	6.42992	4.20624
		0.86	14.7545	13.2807	13.0201	9.084	6.32602	4.1652
		0.88	14.6806	13.2544	13.0329	8.87964	6.22652	4.12591
		0.9	14.6104	13.2297	13.0461	8.68441	6.13115	4.08826
		0.92	14.5434	13.2064	13.0594	8.4978	6.03969	4.05216
		0.94	14.4796	13.1846	13.073	8.31935	5.95191	4.01752
		0.96	14.4187	13.1641	13.0868	8.14862	5.86761	3.98425
		0.98	14.3606	13.1448	13.1007	7.98521	5.78662	3.95228
		1	14.305	13.1266	13.1148	7.82873	5.70874	3.92154

## Sheet: Fig.2f
Figure 2f
			C2H2			CO2			C2H4
		Gas uptake (mmol/g)	Qst (kJ/mol)		Gas uptake (mmol/g)	Qst (kJ/mol)		Gas uptake (mmol/g)	Qst (kJ/mol)
		0.05	37.2465		0.1	37.1227		0.05	29
		0.1	37.2291		0.2	37.1132		0.1	29
		0.15	37.2103		0.3	37.1019		0.15	29
		0.2	37.1897		0.4	37.0881		0.2	29
		0.25	37.1673		0.5	37.0714		0.25	29
		0.3	37.1429		0.6	37.0506		0.3	29
		0.35	37.1164		0.7	37.0244		0.35	29
		0.4	37.0875		0.8	36.9909		0.4	29
		0.45	37.0561		0.9	36.947		0.45	29
		0.5	37.0221		1	36.8881		0.5	29
		0.55	36.9853		1.1	36.8069		0.55	29
		0.6	36.9456		1.2	36.691		0.6	29
		0.65	36.9031		1.3	36.5195		0.65	29
		0.7	36.8575		1.4	36.254		0.7	29
		0.75	36.8091		1.5	35.8242		0.75	29
		0.8	36.758		1.6	35.1039		0.8	29
		0.85	36.7043		1.7	33.9057		0.85	29
		0.9	36.6485		1.8	32.1251		0.9	29
		0.95	36.5909		1.9	30.0958		0.95	29
		1	36.5319		2	28.4382		1	29
		1.05	36.4721		2.1	27.3652		1.05	29
		1.1	36.4121		2.2	26.7257		1.1	29
		1.15	36.3525		2.3	26.3421		1.15	29
		1.2	36.2938		2.4	26.1027		1.2	29
		1.25	36.2366		2.5	25.9464		1.25	29
		1.3	36.1813		2.6	25.84		1.3	29
		1.35	36.1283		2.7	25.7647		1.35	29
		1.4	36.0779		2.8	25.7098		1.4	29
		1.45	36.0302		2.9	25.6686		1.45	29
		1.5	35.9855		3	25.6369		1.5	29
		1.55	35.9437		3.1	25.6122		1.55	29
		1.6	35.9048		3.2	25.5924		1.6	29
		1.65	35.8687		3.3	25.5764		1.65	29
		1.7	35.8354		3.4	25.5633		1.7	29
		1.75	35.8047		3.5	25.5524		1.75	29
		1.8	35.7764		3.6	25.5433		1.8	29
		1.85	35.7505		3.7	25.5355		1.85	29
		1.9	35.7266		3.8	25.5289		1.9	29
		1.95	35.7047		3.9	25.5232		1.95	29
		2	35.6846		4	25.5183		2	29
		2.05	35.6662		4.1	25.514		2.05	29
		2.1	35.6492		4.2	25.5102		2.1	29
		2.15	35.6336		4.3	25.5069		2.15	29
		2.2	35.6193		4.4	25.5039		2.2	29
		2.25	35.6061		4.5	25.5013		2.25	29
		2.3	35.594		4.6	25.499		2.3	29
		2.35	35.5828		4.7	25.4968		2.35	29
		2.4	35.5725					2.4	29
		2.45	35.5629					2.45	29
		2.5	35.5541					2.5	29
		2.55	35.5459					2.55	29
		2.6	35.5383					2.6	29
		2.65	35.5312					2.65	29
		2.7	35.5246					2.7	29
		2.75	35.5185					2.75	29
		2.8	35.5128					2.8	29
		2.85	35.5075					2.85	29
		2.9	35.5025					2.9	29
		2.95	35.4979					2.95	29
		3	35.4935					3	29
		3.05	35.4894					3.05	29
		3.1	35.4856					3.1	29
		3.15	35.482					3.15	29
		3.2	35.4786					3.2	29
		3.25	35.4754					3.25	29
		3.3	35.4724					3.3	29
		3.35	35.4696					3.35	29
		3.4	35.4669					3.4	29
		3.45	35.4644					3.45	29
		3.5	35.462					3.5	29
		3.55	35.4597					3.55	29
		3.6	35.4576					3.6	29
		3.65	35.4556					3.65	29
		3.7	35.4536					3.7	29
		3.75	35.4518					3.75	29
		3.8	35.45					3.8	29
		3.85	35.4484					3.85	29
		3.9	35.4468					3.9	29
		3.95	35.4453					3.95	29
		4	35.4438					4	29
		4.05	35.4425					4.05	29
		4.1	35.4412					4.1	29
		4.15	35.4399					4.15	29
		4.2	35.4387					4.2	29
		4.25	35.4376					4.25	29
		4.3	35.4365					4.3	29
		4.35	35.4354					4.35	29
		4.4	35.4344					4.4	29
		4.45	35.4335					4.45	29
		4.5	35.4325					4.5	29
		4.55	35.4317					4.55	29
		4.6	35.4308					4.6	29
		4.65	35.43					4.65	29
		4.7	35.4292					4.7	29
		4.75	35.4284
		4.8	35.4277
		4.85	35.427
		4.9	35.4263
		4.95	35.4257
		5	35.4251
		5.05	35.4245
		5.1	35.4239
		5.15	35.4233
		5.2	35.4228
		5.25	35.4222
		5.3	35.4218
		5.35	35.4213
		5.4	35.4208
		5.45	35.4203
		5.5	35.4199
		5.55	35.4194
		5.6	35.419
		5.65	35.4186
		5.7	35.4182
		5.75	35.4179
		5.8	35.4175
		5.85	35.4171
		5.9	35.4168
		5.95	35.4165
		6	35.4161
		6.05	35.4158
		6.1	35.4155
		6.15	35.4152
		6.2	35.4149
		6.25	35.4147
		6.3	35.4144
		6.35	35.4141
		6.4	35.4139
		6.45	35.4136
		6.5	35.4134
		6.55	35.4131
		6.6	35.4129
		6.65	35.4127
		6.7	35.4124
		6.75	35.4122
		6.8	35.412
		6.85	35.4118
		6.9	35.4116
		6.95	35.4114
		7	35.4112
		7.05	35.4111
		7.1	35.4109
		7.15	35.4107
		7.2	35.4105
		7.25	35.4104
		7.3	35.4102
		7.35	35.41
		7.4	35.4099
		7.45	35.4097
		7.5	35.4096
		7.55	35.4094
		7.6	35.4093
		7.65	35.4092
		7.7	35.409
		7.75	35.4089
		7.8	35.4088
		7.85	35.4086
		7.9	35.4085
		7.95	35.4084
		8	35.4083
		8.05	35.4081

## Sheet: Fig.5a
Figure 5a
		Data1	C2H2/C2H4=1/99				Data2	CO2/C2H4=10/90
		Normalized flow volume (mL/g)	C2H4 (CA/C0)	C2H2 (CA/C0)			Normalized flow volume (mL/g)	C2H4 (CA/C0)	C2H2 (CA/C0)
		0	0	0			0	0	0
		34.4471	0	0			12.9177	0	0
		68.8942	0	0			25.8353	0	0
		103.341	0.45603	0			38.753	0	0
		137.788	0.98762	0			51.6707	0	0
		172.236	0.99482	0			64.5884	0	0
		206.683	0.99722	0			77.506	0	0
		241.13	0.99893	0			90.4237	0	0
		275.577	1.00263	0			103.341	0.95667	0
		310.024	0.99333	0			116.259	1.02986	0
		344.471	1.00335	0			129.177	1.03499	0
		378.918	1.00733	0			142.094	1.0336	0
		413.365	1.01042	0			155.012	1.044	0
		447.813	1.01102	0			167.93	1.03342	0
		482.26	1.01203	0			180.847	1.04917	0
		516.707	1.01203	0			193.765	1.03781	0
		551.154	1.01464	0			206.683	1.04868	0
		585.601	1.01558	0			219.6	1.04361	0
		620.048	1.01778	0			232.518	1.05139	0
		654.495	1.01144	0			245.436	1.04702	0
		688.942	1.01707	0			258.353	1.05473	0
		723.39	1.01495	0			271.271	1.05041	0
		757.837	1.01772	0			284.189	1.05977	0
		792.284	1.01578	0			297.106	1.05035	0
		826.731	1.0132	0			310.024	1.05918	0
		861.178	1.01905	0			322.942	1.05934	0
		895.625	1.013	0			335.859	1.06661	0
		930.072	1.01655	0			348.777	1.05481	0
		964.519	1.01305	0			361.695	1.06542	0
		998.967	1.01206	0			374.612	1.05056	0.04567
		1033.41	1.01832	0			387.53	1.04263	0.2622
		1067.86	1.01768	0			400.448	1.00628	0.62231
		1102.31	1.02427	0			413.365	0.99568	0.82245
		1136.76	1.02349	0			426.283	0.98214	0.89696
		1171.2	1.02647	0			439.201	0.98552	0.95844
		1205.65	1.03014	0			452.118	0.97864	0.95934
		1240.1	1.02808	0			465.036	0.98934	0.96
		1274.54	1.02449	0			477.954	0.98138	0.96549
		1308.99	1.0313	0			490.872	0.99086	0.98177
		1343.44	1.0315	0			503.789	0.98415	0.9832
		1377.88	1.02498	0			516.707	0.99127	0.99847
		1412.33	1.03126	0			529.625	0.98674	0.98366
		1446.78	1.03061	0			542.542	0.9946	0.9986
		1481.23	1.02774	0			555.46	0.98767	0.98296
		1515.67	1.0266	0			568.378	0.99818	1.00179
		1550.12	1.024	0			581.295	0.9942	0.99657
		1584.57	1.02621	0			594.213	1	1.00008
		1619.01	1.02664	0			607.131	1.00093	1
		1653.46	1.02676	0.05051			620.048	1.00353	1.00152
		1687.91	1.02424	0.10801			632.966	1	1
		1722.36	1.01458	0.20014
		1756.8	1.01375	0.32304
		1791.25	1.01681	0.47864
		1825.7	1.0154	0.60975
		1860.14	1.01443	0.72373
		1894.59	1.01897	0.82077
		1929.04	1.01683	0.86006
		1963.49	1.01203	0.91643
		1997.93	1.01605	0.9469
		2032.38	1.01765	0.96563
		2066.83	1.01999	0.98362
		2101.27	1.01654	0.98789
		2135.72	1.01846	0.99078
		2170.17	1.02024	0.99226
		2204.62	0.99524	0.99821
		2239.06	0.99935	0.99535
		2273.51	1.00127	0.99691
		2307.96	1.00182	0.99799
		2342.4	1.00501	0.99925
		2376.85	1.00085	0.99807
		2411.3	1.00196	0.99895
		2445.75	1.00434	0.99709
		2480.19	0.99949	0.99135
		2514.64	1.00479	0.99307
		2549.09	1.00025	0.99793
		2583.53	0.99528	0.99928
		2617.98	0.99952	0.99962
		2652.43	1.00126	0.99914
		2686.88	0.99935	0.99883
		2721.32	1.00238	1.00012
		2755.77	1	1

## Sheet: Fig.5b
Figure 5b		1/1/98
		Normalized flow volume (mL/g)	C2H4 (CA/C0)	CO2 (CA/C0)	C2H2 (CA/C0)
		0	0	0	0
		34.4471	0	0	0
		68.8942	0	0	0
		103.341	0.2244	0	0
		137.788	0.99309	0	0
		172.236	0.99477	0	0
		206.683	0.99809	0	0
		241.13	0.99418	0	0
		275.577	0.99455	0	0
		310.024	0.99427	0	0
		344.471	0.99657	0	0
		378.918	0.99698	0	0
		413.365	0.99627	0	0
		447.813	0.99618	0	0
		482.26	0.99772	0	0
		516.707	0.99851	0	0
		551.154	0.99823	0	0
		585.601	0.99698	0	0
		620.048	0.99378	0	0
		654.495	0.99692	0	0
		688.942	0.99828	0	0
		723.39	0.99486	0	0
		757.837	0.99755	0	0
		792.284	0.99531	0	0
		826.731	0.99597	0	0
		861.178	0.9972	0	0
		895.625	0.99742	0	0
		930.072	0.99993	0	0
		964.519	0.99637	0	0
		998.967	0.99508	0	0
		1033.41	0.99859	0	0
		1067.86	0.99403	0	0
		1102.31	1.00496	0	0
		1136.76	1.00462	0	0
		1171.2	1.00409	0	0
		1205.65	1.00487	0	0
		1240.1	1.00279	0	0
		1274.54	1.00514	0	0
		1308.99	1.00417	0	0
		1343.44	1.00382	0	0
		1377.88	1.00479	0	0
		1412.33	1.00482	0	0
		1446.78	1.00529	0	0
		1481.23	1.00791	0	0
		1515.67	1.00848	0	0
		1550.12	1.008	0	0
		1584.57	1.00798	0	0.02379
		1619.01	1.00635	0.1	0.0608
		1653.46	1.00282	0.15	0.12214
		1687.91	1.0036	0.2	0.24418
		1722.36	0.99741	0.34571	0.39755
		1756.8	0.99844	0.45	0.53489
		1791.25	1.00072	0.5381	0.6755
		1825.7	0.9973	0.58	0.76331
		1860.14	0.99574	0.61	0.85888
		1894.59	0.99445	0.65	0.9319
		1929.04	1.00057	0.7	0.93887
		1963.49	0.99917	0.72	0.99434
		1997.93	0.99614	0.75	0.98039
		2032.38	0.99714	0.8	0.99738
		2066.83	0.99953	0.88333	0.99554
		2101.27	1.00094	0.92905	0.99795
		2135.72	1	1.00714	0.99981
		2170.17	1.00017	1.00714	1.01043
		2204.62	1.00017	1.00714	1.01043
		2239.06	1.00017	1.00714	1.01043

## Sheet: Fig.5c
Figure 5c		1/5/94
		Normalized flow volume (mL/g)	C2H4 (CA/C0)	CO2 (CA/C0)	C2H2 (CA/C0)
		0	0	0	0
		34.4471	0	0	0
		68.8942	0	0	0
		103.341	0.97979	0	0
		137.788	0.99802	0	0
		172.236	1.00525	0	0
		206.683	1.00728	0	0
		241.13	1.00869	0	0
		275.577	1.01142	0	0
		310.024	1.01592	0	0
		344.471	1.01689	0	0
		378.918	1.0203	0	0
		413.365	1.0212	0	0
		447.813	1.02274	0	0
		482.26	1.02512	0	0
		516.707	1.0243	0	0
		551.154	1.02314	0	0
		585.601	1.02736	0	0
		620.048	1.02297	0.02437	0
		654.495	1.01731	0.19619	0
		688.942	1.00301	0.65955	0
		723.39	0.99618	0.86616	0
		757.837	0.99886	0.99211	0
		792.284	0.99876	1.01001	0
		826.731	0.9985	0.99969	0
		861.178	0.99971	1.01558	0
		895.625	1.00286	1.01329	0
		930.072	1.00512	1.02189	0
		964.519	1.00399	1.02487	0
		998.967	1.00778	1.01411	0
		1033.41	1.00082	1.03459	0
		1067.86	0.99862	1.01765	0
		1102.31	1.01259	1.02362	0
		1136.76	1.00775	1.03016	0
		1171.2	1.01215	1.02577	0
		1205.65	1.01662	1.02059	0
		1240.1	1.01318	1.03291	0.05347
		1274.54	1.01333	1.03126	0.15047
		1308.99	1.01217	1.03359	0.20247
		1343.44	1.00936	1.01633	0.31274
		1377.88	1.00522	1.04228	0.4603
		1412.33	1.00456	1.01659	0.55474
		1446.78	1.00403	1.01028	0.74532
		1481.23	1.00388	1.02744	0.81357
		1515.67	1.00811	0.99906	0.861
		1550.12	1.00676	0.99588	0.91851
		1584.57	1.00654	1.00223	0.93111
		1619.01	1.00782	0.99868	0.95254
		1653.46	1.00513	0.99613	0.99965
		1687.91	1.01023	0.99591	0.99905
		1722.36	1.00791	0.99357	0.99993
		1756.8	1.00844	0.99899	0.9999
		1791.25	1.00902	0.99752	1.00431
		1825.7	1.01395	0.99275	0.99478
		1860.14	1.00899	1.00664	1.01202
		1894.59	1.0052	1.00896	0.99505
		1929.04	1.0084	0.99654	1.01697
		1963.49	1	1.00013	1.00009

## Sheet: Fig.5d
Figure 5d		1/9/90
		Normalized flow volume (mL/g)	C2H4 (CA/C0)	CO2 (CA/C0)	C2H2 (CA/C0)
		0	0	0	0
		34.4471	0	0	0
		68.8942	0	0	0
		103.341	0.82216	0	0
		137.788	1.05526	0	0
		172.236	1.05907	0	0
		206.683	1.06036	0	0
		241.13	1.05865	0	0
		275.577	1.05685	0	0
		310.024	1.05935	0	0
		344.471	1.0574	0	0
		378.918	1.05613	0	0
		413.365	1.06046	0	0
		447.813	1.05508	0.07432	0
		482.26	1.00715	0.72431	0
		516.707	0.99272	0.90584	0
		551.154	0.99378	0.96082	0
		585.601	0.99018	0.95765	0
		620.048	0.99009	0.96968	0
		654.495	0.99024	0.98102	0
		688.942	0.98926	0.98755	0
		723.39	0.98963	0.97688	0
		757.837	0.99036	0.99931	0
		792.284	0.99098	0.99505	0
		826.731	0.99014	0.98397	0
		861.178	0.99125	1.00852	0
		895.625	0.99216	1.01223	0
		930.072	0.99017	0.98909	0
		964.519	0.99167	0.98992	0
		998.967	0.99195	1.00078	0
		1033.41	0.99307	0.99089	0
		1067.86	0.9935	0.99714	0
		1102.31	0.99776	1.01801	0
		1136.76	1.00034	0.99602	0
		1171.2	0.99788	1.0253	0
		1205.65	1.00102	1.00637	0
		1240.1	0.99914	1.00513	0.15383
		1274.54	0.99653	0.995	0.25677
		1308.99	0.99466	0.99108	0.37445
		1343.44	0.99081	1.0077	0.49219
		1377.88	0.99239	1.00554	0.59497
		1412.33	0.99173	1.00526	0.68865
		1446.78	0.9929	0.97815	0.76759
		1481.23	0.98875	0.98189	0.86126
		1515.67	0.99437	1.00616	0.92334
		1550.12	0.99286	1.00303	0.92991
		1584.57	0.99386	0.99819	0.94794
		1619.01	0.99943	0.99537	0.95701
		1653.46	0.99355	0.99569	0.96847
		1687.91	0.99753	0.99926	1.01456
		1722.36	0.99804	1.00137	0.99995
		1756.8	0.99887	0.99799	0.99586
		1791.25	1.0006	0.99241	0.99125
		1825.7	1.00168	0.99819	1.01262
		1860.14	1.00369	1.01924	0.99982
		1894.59	0.99975	1.01985	1.01508
		1929.04	1.00164	1.01059	1.01311
		1963.49	0.99536	0.99889	1.01212
		1997.93	0.99862	0.99236	0.9989
		2032.38	0.99998	1.00712	1
		2066.83	1	1	1

## Sheet: Fig.5f
Figure 5f
		Data1	Cycle1				Data2	Cycle2				Data3	Cycle3				Data4	Cycle4				Data5	Humid
		Time（min)	C2H4 (CA/C0)	CO2 (CA/C0)	C2H2 (CA/C0)		Time（min)	C2H4 (CA/C0)	CO2 (CA/C0)	C2H2 (CA/C0)		Time（min)	C2H4 (CA/C0)	CO2 (CA/C0)	C2H2 (CA/C0)		Time（min)	C2H4 (CA/C0)	CO2 (CA/C0)	C2H2 (CA/C0)		Time（min)	C2H4 (CA/C0)	CO2 (CA/C0)	C2H2 (CA/C0)
		0	0	0	0		0	0	0	0		0	0	0	0		2	0	0	0		2	0	0	0
		4	0	0	0		4	0	0	0		4	0	0	0		6	0	0	0		6	0	0	0
		8	0	0	0		8	0	0	0		8	0	0	0		10	0	0	0		10	0	0	0
		12	0.9464	0	0		12	1.08211	0	0		12	0.82216	0	0		14	1.04609	0	0		14	1.03609	0	0
		16	1.03879	0	0		16	1.08428	0	0		16	1.05526	0	0		18	1.04871	0	0		18	1.04575	0	0
		20	1.046	0	0		20	1.08741	0	0		20	1.05907	0	0		22	1.05087	0	0		22	1.0486	0	0
		24	1.04866	0	0		24	1.08585	0	0		24	1.06036	0	0		26	1.05266	0	0		26	1.05275	0	0
		28	1.04856	0	0		28	1.09586	0	0		28	1.05865	0	0		30	1.05224	0	0		30	1.05426	0	0
		32	1.04872	0	0		32	1.09061	0	0		32	1.05685	0	0		34	1.05311	0	0		34	1.05955	0	0
		36	1.05064	0	0		36	1.09292	0	0		36	1.05935	0	0		38	1.05189	0	0		38	1.0565	0	0
		40	1.05463	0	0		40	1.09238	0	0		40	1.0574	0	0		42	1.0548	0	0		42	1.05699	0	0
		44	1.0533	0	0		44	1.06727	0	0		44	1.05613	0	0		46	1.05698	0	0		46	1.05739	0	0
		48	1.05997	0.04124	0		48	1.02475	0.36978	0		48	1.06046	0	0		50	1.05425	0	0		50	1.03639	0.3405	0
		52	1.01305	0.68565	0		52	1.01668	0.9346	0		52	1.05508	0.07432	0		54	1.02448	0.41429	0		54	0.99743	0.86931	0
		56	0.99331	0.92197	0		56	1.01695	1.02004	0		56	1.00715	0.72431	0		58	0.98933	0.84026	0		58	0.99232	0.98225	0
		60	0.9859	0.91369	0		60	1.01984	1.03381	0		60	0.99272	0.90584	0		62	0.98569	0.94088	0		62	0.99275	1.00199	0
		64	0.99386	0.96402	0		64	1.02063	1.05562	0		64	0.99378	0.96082	0		66	0.98784	0.94682	0		66	0.99562	0.99494	0
		68	0.98441	0.95591	0		68	1.02192	1.0467	0		68	0.99018	0.95765	0		70	0.98574	0.95437	0		70	0.99585	0.98727	0
		72	0.99029	0.96395	0		72	1.01718	1.06506	0		72	0.99009	0.96968	0		74	0.98596	0.96832	0		74	0.99793	1.01129	0
		76	0.99115	0.97307	0		76	1.01841	1.00644	0		76	0.99024	0.98102	0		78	0.98358	0.95642	0		78	0.9989	1.02033	0
		80	0.99571	0.97099	0		80	1.01774	1.02387	0		80	0.98926	0.98755	0		82	0.98343	0.95675	0		82	0.99323	0.98451	0
		84	0.99512	0.97659	0		84	1.02225	1.05338	0		84	0.98963	0.97688	0		86	0.98581	0.97101	0		86	0.99369	0.99048	0
		88	0.99341	0.9963	0		88	1.02171	1.04356	0		88	0.99036	0.99931	0		90	0.98701	0.97658	0		90	0.9938	0.99319	0
		92	0.99668	1.00052	0		92	1.02207	1.02596	0		92	0.99098	0.99505	0		94	0.98803	0.99199	0		94	0.99729	1.01095	0
		96	0.98606	0.98516	0		96	1.01781	1.03288	0		96	0.99014	0.98397	0		98	0.98941	0.98229	0		98	0.99687	1.00435	0
		100	0.99036	0.98468	0		100	1.02262	1.02023	0		100	0.99125	1.00852	0		102	0.98697	0.99502	0		102	0.99633	0.99744	0
		104	0.99315	0.99691	0		104	1.02021	1.01792	0		104	0.99216	1.01223	0		106	0.9879	0.98475	0		106	0.99737	1.01189	0
		108	0.99858	1.00653	0		108	1.01786	1.02542	0		108	0.99017	0.98909	0		110	0.98863	0.98751	0		110	0.99566	0.99777	0
		112	0.99295	1.01367	0		112	1.01811	1.02559	0		112	0.99167	0.98992	0		114	0.98889	0.99847	0		114	0.9931	1.02582	0
		116	0.99669	1.01445	0		116	1.01826	0.98248	0		116	0.99195	1.00078	0		118	0.99036	1.00531	0		118	1.0031	1.03349	0
		120	0.99708	1.00865	0		120	1.01883	1.00494	0		120	0.99307	0.99089	0		122	0.98841	0.99759	0		122	0.99554	1.0378	0
		124	0.98691	0.99747	0		124	1.02124	1.00409	0		124	0.9935	0.99714	0		126	0.99007	0.98099	0		126	0.99646	1.00793	0
		128	0.99969	0.98058	0.04333		128	1.0278	0.9953	0		128	0.99776	1.01801	0		130	0.99871	1.01783	0		130	1.00541	0.98584	0
		132	1.00131	1.00925	0.04349		132	1.03121	1.01122	0.06241		132	1.00034	0.99602	0		134	1.00044	0.99066	0		134	1.00284	1.02783	0
		136	1.00457	1.00896	0.0886		136	1.03605	0.96961	0.12115		136	0.99788	1.0253	0		138	0.99704	1.00737	0		138	1.00114	0.98378	0.12589
		140	1.007	1.00573	0.15409		140	1.01765	0.95793	0.26519		140	1.00102	1.00637	0		142	0.99575	1.00657	0.11317		142	1.00305	1.0248	0.20288
		144	1.00672	0.99437	0.24285		144	1.00696	0.96432	0.42155		144	0.99914	1.00513	0.15383		146	0.99704	0.99731	0.20607		146	0.99995	0.98278	0.28427
		148	0.99708	0.99664	0.36543		148	1.00751	0.97673	0.57765		148	0.99653	0.995	0.25677		150	1.00521	1.01015	0.32635		150	0.9979	0.98617	0.4155
		152	0.9958	0.98944	0.47065		152	1.01037	0.97367	0.70161		152	0.99466	0.99108	0.37445		154	1.00425	0.99919	0.43289		154	1.00209	1.00173	0.53739
		156	0.9961	0.99354	0.54253		156	1.00754	0.97778	0.80502		156	0.99081	1.0077	0.49219		158	1.00209	0.99048	0.55713		158	1.00007	1.02392	0.62902
		160	0.99738	0.9839	0.67345		160	1.01437	0.95573	0.83083		160	0.99239	1.00554	0.59497		162	0.99182	0.9852	0.61502		162	0.99513	0.98074	0.74082
		164	0.9958	0.98766	0.72954		164	1.01655	0.97885	0.91826		164	0.99173	1.00526	0.68865		166	0.99398	0.96857	0.75805		166	0.99383	0.95868	0.81321
		168	0.99342	0.99	0.7656		168	1.00697	1.00927	0.95446		168	0.9929	0.97815	0.76759		170	0.99303	0.97186	0.80775		170	0.99248	1.00043	0.88415
		172	0.99934	0.98795	0.82211		172	1.01641	0.92171	0.98833		172	0.98875	0.98189	0.86126		174	0.99175	0.98452	0.83062		174	0.99339	0.95659	0.85991
		176	0.99389	0.97663	0.87896		176	1.01931	0.97945	0.96652		176	0.99437	1.00616	0.92334		178	0.99452	0.98264	0.8527		178	0.99003	0.99947	0.89154
		180	0.99213	0.98819	0.96142		180	1.02769	0.95933	0.9399		180	0.99286	1.00303	0.92991		182	0.9931	0.97582	0.84751		182	0.99573	0.98872	0.96947
		184	0.99305	0.99398	0.97278		184	1.04148	0.97877	0.93964		184	0.99386	0.99819	0.94794		186	0.9955	0.98113	0.86603		186	0.99574	1.00335	0.95889
		188	0.99377	1.00033	0.97187		188	1.04338	0.96314	0.99198		188	0.99943	0.99537	0.95701		190	0.99933	0.99295	0.87007		190	0.99355	0.95914	0.94721
		192	0.99278	0.99714	0.99577		192	1.03132	0.94508	0.94777		192	0.99355	0.99569	0.96847		194	0.99758	0.98845	0.9055		194	0.99582	0.98633	0.93901
		196	0.99554	0.99396	0.9984		196	1.01621	0.95946	0.91328		196	0.99753	0.99926	1.01456		198	0.99594	0.98248	0.91008		198	0.99283	0.99523	0.98898
		200	0.98855	0.97812	0.98827		200	1.01355	0.96642	0.95073		200	0.99804	1.00137	0.99995		202	0.99924	0.99848	0.98389		202	0.99194	1.02136	0.97948
		204	0.9953	0.96504	0.98404		204	1.01397	0.98373	0.90943		204	0.99887	0.99799	0.97586		206	1.0027	0.9964	0.95186		206	0.98919	1.01125	1.00423
		208	0.99791	0.97284	0.9974		208	1.0089	0.96865	0.93346		208	1.0006	0.99241	0.99125		210	1.00161	0.97018	1.02178		210	0.99345	0.97612	1.02081
		212	1.00332	0.99839	0.98907		212	1	0.98603	0.97246		212	1.00168	0.98819	1.01262		214	1.00288	0.97785	1.02673		214	0.99036	0.98371	0.94226
		216	0.99183	0.99433	0.99855		216	1	1.00006	1.00975		216	1.00369	1.01924	0.99982		218	1.00156	0.963	1.01068		218	1	1.00006	0.99981
		220	1	1.00009	0.99977		218	1	1	1.00517		220	0.99975	1.01985	1.02508		222	1.00065	0.97649	0.97666
												224	1.00164	1.01059	1.02311		226	1.00128	0.9958	1.01433
												228	0.99536	0.98886	1.01212		230	1.00048	0.99903	1.00565
												232	0.99862	0.99236	0.9989		234	0.999	0.97038	0.98781
												236	0.99998	1.00712	1.04065		238	0.99896	0.99065	0.96384
												240	1	1.00317	0.99972		242	1	0.99999	1.00023
																	--	--	--	--		--	--	--	--
																	--	--	--	--		--	--	--	--
																	--	--	--	--		--	--	--	--
