# Supplementary material for: Benchmark single-step ethylene purification from ternary mixtures by a customized fluorinated anion-embedded MOF
Source: Nat Commun. 2023 Jan 25;14:401. doi: 10.1038/s41467-023-35984-5 (PMC9876924; doi:10.1038/s41467-023-35984-5)
Supplement: Supplementary file 3 — Source data [file 41467_2023_35984_MOESM3_ESM.zip › Source Data_Supplementary.xlsx]

## Sheet: Fig13-14
Figure 13/14
		Data1	C2H2-C2H4			Data2	CO2-C2H4
		y1(C2H2)	SadsIAST			y1(CO2)	SadsIAST
		0.01	14.305			0.01	7.82873
		0.02	14.0285			0.02	7.39656
		0.03	13.8169			0.03	7.05184
		0.04	13.6502			0.04	6.76756
		0.05	13.5163			0.05	6.52732
		0.06	13.407			0.06	6.3205
		0.07	13.3169			0.07	6.13979
		0.08	13.2419			0.08	5.97999
		0.09	13.1793			0.09	5.83728
		0.1	13.1267			0.1	5.70874
		0.11	13.0824			0.11	5.59215
		0.12	13.0452			0.12	5.48572
		0.13	13.0139			0.13	5.38805
		0.14	12.9876			0.14	5.29798
		0.15	12.9658			0.15	5.21456
		0.16	12.9478			0.16	5.13702
		0.17	12.933			0.17	5.06467
		0.18	12.9211			0.18	4.99698
		0.19	12.9118			0.19	4.93345
		0.2	12.9048			0.2	4.87369
		0.21	12.8997			0.21	4.81732
		0.22	12.8964			0.22	4.76404
		0.23	12.8946			0.23	4.71358
		0.24	12.8943			0.24	4.6657
		0.25	12.8953			0.25	4.62019
		0.26	12.8974			0.26	4.57687
		0.27	12.9005			0.27	4.53555
		0.28	12.9045			0.28	4.4961
		0.29	12.9094			0.29	4.45838
		0.3	12.9151			0.3	4.42227
		0.31	12.9214			0.31	4.38766
		0.32	12.9283			0.32	4.35445
		0.33	12.9359			0.33	4.32255
		0.34	12.9439			0.34	4.29188
		0.35	12.9524			0.35	4.26235
		0.36	12.9613			0.36	4.23392
		0.37	12.9706			0.37	4.2065
		0.38	12.9803			0.38	4.18004
		0.39	12.9903			0.39	4.15449
		0.4	13.0006			0.4	4.12981
		0.41	13.0111			0.41	4.10593
		0.42	13.0219			0.42	4.08283
		0.43	13.0329			0.43	4.06045
		0.44	13.0441			0.44	4.03877
		0.45	13.0555			0.45	4.01776
		0.46	13.0671			0.46	3.99737
		0.47	13.0788			0.47	3.97758
		0.48	13.0907			0.48	3.95836
		0.49	13.1027			0.49	3.93969
		0.5	13.1148			0.5	3.92154
		0.51	13.127			0.51	3.90389
		0.52	13.1393			0.52	3.88671
		0.53	13.1517			0.53	3.87
		0.54	13.1641			0.54	3.85372
		0.55	13.1766			0.55	3.83785
		0.56	13.1892			0.56	3.8224
		0.57	13.2018			0.57	3.80733
		0.58	13.2145			0.58	3.79263
		0.59	13.2272			0.59	3.77829
		0.6	13.2399			0.6	3.76429
		0.61	13.2527			0.61	3.75063
		0.62	13.2654			0.62	3.73728
		0.63	13.2782			0.63	3.72424
		0.64	13.2911			0.64	3.7115
		0.65	13.3039			0.65	3.69904
		0.66	13.3167			0.66	3.68686
		0.67	13.3295			0.67	3.67495
		0.68	13.3424			0.68	3.6633
		0.69	13.3552			0.69	3.65189
		0.7	13.368			0.7	3.64073
		0.71	13.3808			0.71	3.62979
		0.72	13.3936			0.72	3.61909
		0.73	13.4064			0.73	3.6086
		0.74	13.4192			0.74	3.59833
		0.75	13.4319			0.75	3.58826
		0.76	13.4447			0.76	3.57838
		0.77	13.4574			0.77	3.56871
		0.78	13.4701			0.78	3.55922
		0.79	13.4828			0.79	3.54991
		0.8	13.4954			0.8	3.54077
		0.81	13.508			0.81	3.53181
		0.82	13.5206			0.82	3.52302
		0.83	13.5332			0.83	3.51438
		0.84	13.5457			0.84	3.50591
		0.85	13.5582			0.85	3.49759
		0.86	13.5707			0.86	3.48941
		0.87	13.5831			0.87	3.48138
		0.88	13.5956			0.88	3.4735
		0.89	13.6079			0.89	3.46575
		0.9	13.6203			0.9	3.45813
		0.91	13.6326			0.91	3.45064
		0.92	13.6449			0.92	3.44328
		0.93	13.6571			0.93	3.43605
		0.94	13.6693			0.94	3.42893
		0.95	13.6815			0.95	3.42194
		0.96	13.6936			0.96	3.41505
		0.97	13.7057			0.97	3.40828
		0.98	13.7178			0.98	3.40162
		0.99	13.7298			0.99	3.39507

## Sheet: Fig27-28
Figure27/28
		Data1	H2O adsorption		Data2	H2O adsorption capacity-time
		P/P0	H2O adsorption capacity (mg/g)		Time(min)	H2O adsorption capacity (mg/g)
		0.01	7.42986		0.516667	2.41879
		0.05	100.65		1.36667	3.09237
		0.1	116.041		2.28333	2.75558
		0.12	119.572		3.23333	2.9597
		0.15	146.25		4.16667	2.86784
		0.19	283.365		5.15	2.9597
		0.25	411.071		6.03333	3.1332
		0.35	424.992		6.96667	3.1332
		0.45	434.065		7.9	3.15361
		0.55	440.536		8.78333	3.15361
		0.65	446.23		9.63333	3.15361
		0.75	451.691		10.4833	3.15361
		0.85	457.253		11.3333	3.25567
		0.95	463.499		12.1667	3.44958
		0.94	462.601		13	3.55164
		0.75	456.273		13.75	3.56184
		0.55	447.302		14.5667	3.76596
		0.35	430.452		15.3333	3.87822
		0.19	392.548		16.15	3.85781
					16.9333	3.85781
					17.7833	3.76596
					18.6333	3.75575
					19.4	3.68431
					20.1667	3.77617
					21.0667	3.84761
					21.8333	3.92925
					22.6833	3.95987
					23.5667	4.06193
					24.4	4.1844
					25.1833	4.27625
					26.1667	4.30687
					27.0167	4.31708
					27.8	4.30687
					28.6333	4.40893
					29.55	4.52119
					30.4333	4.69469
					31.4167	4.67428
					32.35	4.68449
					33.3	4.69469
					34.2667	4.78654
					35.1833	4.67428
					36	4.78654
					36.95	4.86819
					37.8167	4.8784
					38.6667	4.8784
					39.5667	4.89881
					40.4667	4.8886
					41.3333	4.89881
					42.1833	4.98046
					43.0167	5.09272
					43.8833	5.17437
					44.8333	5.20498
					45.7	5.20498
					46.5333	5.30704
					47.3833	5.49075
					48.1333	5.68466
					48.9333	5.79692
					49.75	5.79692
					50.5333	5.80713
					51.4	5.70507
					52.2333	5.69487
					53	5.60301
					53.7833	5.70507
					54.6	5.70507
					55.45	5.88878
					56.3333	6.00104
					57.1	6.01125
					57.8667	6.01125
					58.75	6.04186
					59.4333	6.04186
					60.2333	6.05207
					60.9833	6.13372
					61.8	6.13372
					62.55	6.23578
					63.5333	6.31742
					64.3833	6.50113
					65.2833	6.70524
					66.1833	6.71545
					67.1333	6.72566
					67.9833	6.72566
					68.8333	6.64401
					69.6833	6.56236
					70.6	6.34804
					71.4	6.34804
					72.25	6.34804
					73.0833	6.22557
					74	6.33783
					74.8333	6.55216
					75.6667	6.75627
					76.5167	6.93998
					77.3333	6.93998
					78.0833	6.93998
					78.9333	6.93998
					79.8	7.02163
					80.5667	7.12368
					81.35	7.3176
					82.1667	7.3176
					83	7.3176
					83.7167	7.3176
					84.45	7.42986
					85.4833	7.74624
					86.3167	8.68518
					87.05	9.79762
					87.9167	11.1346
					88.7833	12.2368
					89.65	13.4819
					90.5	14.7781
					91.3333	16.0028
					92.1667	17.1969
					93.0333	18.3195
					93.95	19.5544
					94.75	20.7893
					95.65	21.912
					96.4667	23.0142
					97.4167	23.9225
					98.2333	25.1676
					99.1167	26.423
					100.167	27.6579
					101.15	28.6682
					102.117	29.7807
					103.05	31.0972
					103.917	32.3321
					104.767	33.3527
					105.617	34.1794
					106.567	35.1081
					107.45	36.0165
					108.35	37.1595
					109.067	38.078
					109.9	39.1088
					110.783	39.9151
					111.633	40.8132
					112.417	41.7113
					113.167	42.64
					113.917	43.4463
					114.717	44.1913
					115.6	44.9057
					116.5	45.8243
					117.283	46.6101
					118.017	47.4266
					118.817	48.141
					119.583	48.8554
					120.417	49.5392
					121.25	50.3557
					122.033	51.2742
					122.9	52.1213
					123.767	52.8357
					124.55	53.4583
					125.25	54.1727
					126.017	54.9177
					126.833	55.53
					127.567	56.2138
					128.417	56.9282
					129.2	57.7651
					130.117	58.306
					130.9	58.9184
					131.8	59.5205
					132.667	60.4084
					133.6	61.0922
					134.467	61.8168
					135.383	62.5517
					136.367	63.2661
					137.217	63.9601
					138.167	64.4806
					139.017	65.0011
					139.817	65.5012
					140.7	66.1952
					141.55	66.8075
					142.3	67.3178
					143.133	67.7362
					143.95	68.2465
					144.733	69.0936
					145.55	69.8999
					146.45	70.6347
					147.283	71.0225
					148.167	71.4308
					148.9	71.8084
					149.733	72.3391
					150.567	72.8596
					151.45	73.5025
					152.267	74.0843
					153.017	74.5844
					153.767	74.8803
					154.517	75.4008
					155.467	75.8091
					156.217	76.4214
					156.933	76.748
					157.733	77.146
					158.567	77.4318
					159.333	77.9115
					160.183	78.3401
					161	78.7586
					161.75	79.0647
					162.533	79.3811
					163.333	79.8914
					164.183	80.3303
					165.183	80.8303
					166.067	81.1263
					166.917	81.5141
					167.817	81.8305
					168.65	82.3612
					169.617	82.7899
					170.483	83.2695
					171.3	83.5553
					172.183	83.8513
					173.1	84.1677
					174.033	84.5759
					174.85	84.9637
					175.717	85.3617
					176.617	85.77
					177.467	86.1884
					178.35	86.6069
					179.15	86.9437
					179.933	87.2702
					180.817	87.4948
					181.583	87.7805
					182.317	87.9744
					183.15	88.2806
					183.933	88.4745
					184.733	88.6582
					185.517	88.9338
					186.3	89.2604
					187.083	89.587
					187.833	89.8115
					188.667	89.9238
					189.567	90.2197
					190.483	90.4238
					191.3	90.73
					192.117	90.9546
					192.85	91.2505
					193.667	91.4342
					194.567	91.6383
					195.317	91.8323
					196.217	92.0364
					197.05	92.1384
					197.933	92.2507
					198.817	92.363
					199.783	92.5569
					200.717	92.8528
					201.7	93.159
					202.617	93.4448
					203.583	93.5775
					204.433	93.7612
					205.317	93.9449
					206.233	94.1592
					207.117	94.2817
					208.05	94.3837
					208.917	94.5878
					209.783	94.894
					210.683	95.1185
					211.583	95.2308
					212.433	95.3431
					213.283	95.537
					214.2	95.7105
					215.133	95.8227
					215.883	95.9146
					216.75	96.1289
					217.533	96.333
					218.333	96.4453
					219.267	96.5269
					220.15	96.6494
					220.9	96.7209
					221.767	96.8535
					222.567	97.0781
					223.417	97.2618
					224.183	97.3638
					225.017	97.4761
					225.833	97.5782
					226.65	97.5577
					227.433	97.6802
					228.233	97.6802
					229	97.7925
					229.783	97.9047
					230.55	98.0884
					231.367	98.0884
					232.267	98.1905
					233.383	98.2926
					234.267	98.2721
					235.083	98.2824
					235.95	98.3844
					236.933	98.4559
					237.783	98.4456
					238.75	98.5375
					239.65	98.5681
					240.55	98.6702
					241.433	98.7926
					242.267	98.8947
					243.133	98.9049
					243.917	99.007
					244.75	99.0886
					245.533	99.2009
					246.4	99.2009
					247.25	99.3029
					248.083	99.2009
					248.933	99.2111
					249.817	99.2825
					250.733	99.354
					251.533	99.3642
					252.3	99.4662
					253.117	99.5683
					253.917	99.6704
					254.667	99.7622
					255.5	99.7826
					256.3	99.8745
					257.1	99.9765
					257.917	99.9663
					258.783	100.089
					259.567	100.099
					260.367	100.089
					261.25	100.119
					262.133	100.242
					262.933	100.242
					263.767	100.242
					264.65	100.344
					265.533	100.65
					266.55	101.171
					267.367	101.885
					268.283	102.875
					269.25	103.896
					270.217	104.916
					271.067	105.641
					272.05	106.223
					272.9	106.733
					273.783	107.233
					274.517	107.743
					275.367	108.223
					276.217	108.641
					277.05	109.07
					277.883	109.499
					278.717	109.907
					279.517	110.295
					280.333	110.58
					281.267	110.774
					282.05	111.101
					282.8	111.438
					283.6	111.774
					284.4	111.877
					285.233	112.081
					286.183	112.356
					287.05	112.571
					287.867	112.764
					288.733	112.877
					289.583	112.979
					290.367	113.193
					291.183	113.397
					292.05	113.601
					292.9	113.683
					293.75	113.877
					294.517	114.081
					295.233	114.203
					296.033	114.203
					296.833	114.203
					297.617	114.214
					298.433	114.295
					299.217	114.193
					300.1	114.377
					301.017	114.683
					301.867	114.857
					302.717	114.989
					303.633	115.122
					304.483	115.142
					305.35	115.132
					306.167	115.142
					306.983	115.132
					307.8	115.224
					308.683	115.234
					309.433	115.336
					310.3	115.336
					311.2	115.428
					312.017	115.53
					312.817	115.53
					313.683	115.622
					314.55	115.622
					315.367	115.612
					316.15	115.612
					316.917	115.612
					317.75	115.602
					318.55	115.694
					319.417	115.704
					320.267	115.724
					321.05	115.755
					321.9	115.755
					322.683	115.765
					323.483	115.836
					324.333	115.755
					325.217	115.734
					326.083	115.826
					326.933	115.918
					327.7	115.918
					328.55	115.908
					329.417	115.928
					330.25	115.928
					331.083	115.816
					331.933	115.836
					332.867	115.949
					333.833	116.041
					334.867	115.928
					335.833	116.03
					336.8	116.01
					337.883	115.898
					338.767	115.806
					339.667	115.826
					340.567	115.826
					341.517	115.836
					342.383	115.836
					343.217	115.836
					344.117	115.918
					345.017	115.806
					345.817	115.724
					346.7	115.826
					347.6	115.857
					348.433	115.734
					349.333	115.857
					350.233	115.959
					351.067	116.041
					352.067	116.234
					352.817	116.337
					353.633	116.449
					354.5	116.653
					355.3	117.051
					356.017	117.378
					356.967	117.663
					357.733	117.786
					358.5	117.888
					359.317	117.99
					360.1	118.072
					360.917	118.072
					361.733	118.265
					362.55	118.49
					363.333	118.592
					364.167	118.694
					364.983	118.786
					365.767	118.776
					366.717	118.776
					367.55	118.898
					368.433	118.878
					369.433	119.01
					370.383	119.102
					371.267	119.082
					372.183	119.051
					373.083	119.051
					373.933	119.051
					374.717	119.041
					375.567	119.041
					376.383	119.051
					377.35	119.082
					378.25	119.153
					379.183	119.276
					380	119.388
					380.867	119.388
					381.683	119.398
					382.45	119.408
					383.2	119.419
					384.05	119.388
					384.883	119.398
					385.633	119.388
					386.517	119.388
					387.3	119.296
					388.233	119.286
					389.017	119.296
					389.967	119.204
					390.867	119.123
					391.683	119.112
					392.583	119.306
					393.433	119.112
					394.3	119.194
					395.15	119.368
					395.967	119.47
					396.817	119.49
					397.617	119.511
					398.4	119.511
					399.267	119.408
					400.117	119.521
					400.933	119.398
					401.75	119.378
					402.617	119.388
					403.683	119.368
					404.683	119.368
					405.717	119.296
					406.633	119.286
					407.483	119.296
					408.35	119.388
					409.25	119.398
					410.15	119.5
					411.05	119.613
					411.917	119.715
					412.717	119.715
					413.55	119.715
					414.35	119.684
					415.167	119.572
					415.95	119.572
					416.967	119.796
					417.817	120.133
					418.517	120.735
					419.333	121.154
					420.183	121.562
					420.933	121.888
					421.783	122.276
					422.683	122.878
					423.4	123.389
					424.233	123.817
					425.017	124.022
					425.8	124.226
					426.567	124.409
					427.433	124.511
					428.367	124.716
					429.117	125.032
					429.833	125.307
					430.717	125.512
					431.567	125.726
					432.283	125.92
					433.05	126.206
					433.833	126.308
					434.767	126.41
					435.633	126.634
					436.6	126.94
					437.55	127.247
					438.467	127.461
					439.383	127.675
					440.267	127.971
					441.05	128.155
					441.933	128.247
					442.917	128.451
					443.733	128.645
					444.6	128.859
					445.45	128.961
					446.25	129.145
					447.067	129.359
					447.833	129.563
					448.75	129.696
					449.583	129.9
					450.367	130.023
					451.2	130.125
					452.033	130.237
					452.933	130.441
					453.7	130.645
					454.567	130.859
					455.367	130.961
					456.133	131.053
					456.983	131.135
					457.833	131.206
					458.717	131.431
					459.583	131.747
					460.417	131.982
					461.217	131.992
					461.967	132.074
					462.75	132.166
					463.667	132.268
					464.433	132.37
					465.283	132.584
					466.283	132.86
					467.083	133.074
					467.95	133.156
					468.85	133.186
					469.767	133.401
					470.717	133.574
					471.633	133.778
					472.567	133.901
					473.45	134.013
					474.417	134.207
					475.267	134.289
					476.183	134.36
					477.017	134.38
					477.9	134.483
					478.817	134.605
					479.633	134.84
					480.533	134.952
					481.367	134.952
					482.167	135.228
					482.95	135.319
					483.783	135.503
					484.667	135.493
					485.533	135.585
					486.433	135.585
					487.25	135.605
					488.067	135.707
					488.883	135.84
					489.617	135.922
					490.483	136.044
					491.367	136.166
					492.15	136.248
					492.967	136.422
					493.767	136.422
					494.533	136.524
					495.433	136.626
					496.183	136.84
					497.033	137.065
					497.85	137.146
					498.567	137.146
					499.383	137.228
					500.317	137.34
					501.1	137.361
					501.95	137.554
					503	137.646
					503.8	137.83
					504.75	137.963
					505.65	138.167
					506.55	138.3
					507.35	138.402
					508.167	138.514
					509.05	138.606
					509.9	138.606
					510.8	138.616
					511.633	138.789
					512.433	138.871
					513.283	138.983
					514.133	139.116
					515	139.238
					515.867	139.33
					516.7	139.422
					517.533	139.514
					518.367	139.708
					519.183	139.585
					519.967	139.596
					520.85	139.718
					521.7	139.83
					522.483	139.83
					523.3	139.922
					524.167	140.034
					524.917	140.147
					525.817	140.341
					526.583	140.433
					527.417	140.535
					528.183	140.555
					529.017	140.637
					529.8	140.728
					530.667	140.912
					531.467	140.892
					532.217	140.994
					533.017	141.208
					533.733	141.32
					534.467	141.32
					535.383	141.443
					536.217	141.443
					537.117	141.453
					537.95	141.453
					538.917	141.535
					539.8	141.627
					540.683	141.718
					541.6	141.739
					542.517	141.759
					543.4	141.759
					544.183	141.851
					545.067	142.045
					545.85	142.137
					546.75	142.229
					547.617	142.341
					548.467	142.372
					549.367	142.402
					550.267	142.402
					551.083	142.402
					551.95	142.484
					552.683	142.657
					553.517	142.831
					554.267	142.841
					555.1	142.943
					555.967	142.974
					556.767	143.086
					557.55	143.188
					558.367	143.362
					559.217	143.474
					560.05	143.556
					560.9	143.586
					561.667	143.596
					562.5	143.596
					563.3	143.607
					564.067	143.709
					564.867	143.78
					565.683	143.862
					566.55	143.872
					567.283	143.892
					568.05	143.984
					568.85	144.086
					569.633	144.188
					570.433	144.219
					571.25	144.209
					572.15	144.331
					573.167	144.413
					574.167	144.413
					575.25	144.515
					576.233	144.515
					577.167	144.515
					578.033	144.535
					578.883	144.637
					579.8	144.739
					580.583	144.841
					581.467	144.944
					582.333	145.035
					583.183	145.239
					584	145.239
					584.733	145.331
					585.567	145.209
					586.467	145.301
					587.35	145.301
					588.2	145.403
					589.1	145.413
					589.917	145.433
					590.767	145.444
					591.733	145.515
					592.633	145.617
					593.483	145.729
					594.333	145.842
					595.233	145.842
					595.983	145.974
					596.883	146.25
					597.867	146.74
					598.667	147.556
					599.517	148.505
					600.267	149.414
					601	150.312
					601.8	151.332
					602.6	152.353
					603.4	153.292
					604.233	153.976
					605.133	154.7
					606.067	155.588
					606.983	156.741
					607.783	157.782
					608.667	158.732
					609.533	159.63
					610.333	160.528
					611.283	161.518
					612.3	162.436
					613.167	163.457
					613.983	164.375
					614.883	165.304
					615.817	166.213
					616.733	167.06
					617.633	167.876
					618.5	168.703
					619.45	169.723
					620.317	170.621
					621.233	171.53
					622.067	172.336
					622.833	173.265
					623.733	174.204
					624.6	175
					625.45	175.735
					626.267	176.439
					627.017	177.153
					627.883	177.857
					628.717	178.674
					629.517	179.419
					630.317	180.215
					631.117	180.94
					631.967	181.736
					632.717	182.47
					633.567	183.277
					634.483	184.083
					635.317	184.981
					636.1	185.706
					636.933	186.43
					637.85	187.247
					638.767	187.961
					639.583	188.788
					640.5	189.431
					641.5	190.329
					642.383	191.125
					643.25	191.941
					644.167	192.768
					645.117	193.493
					646.067	194.391
					646.917	195.024
					647.8	195.85
					648.65	196.381
					649.417	197.095
					650.25	197.8
					651.033	198.494
					651.733	199.075
					652.533	199.606
					653.317	200.32
					654.267	201.259
					655.1	201.974
					655.983	202.79
					656.883	203.382
					657.717	204.291
					658.483	204.913
					659.25	205.628
					660.033	206.148
					660.867	206.771
					661.683	207.414
					662.433	207.995
					663.317	208.587
					664.15	209.179
					664.85	209.904
					665.7	210.741
					666.517	211.465
					667.233	212.098
					668.083	212.608
					668.917	213.098
					669.65	213.69
					670.567	214.282
					671.4	215.017
					672.317	215.854
					673.217	216.558
					674.133	217.283
					674.917	217.864
					675.75	218.609
					676.7	219.201
					677.55	219.834
					678.467	220.62
					679.267	221.345
					680.083	221.957
					681	222.386
					681.85	222.998
					682.75	223.518
					683.517	224.314
					684.317	224.906
					685.167	225.702
					685.917	226.233
					686.683	226.876
					687.55	227.488
					688.367	228.111
					689.167	228.601
					689.95	229.009
					690.783	229.489
					691.617	229.999
					692.467	230.713
					693.283	231.254
					694.167	231.969
					694.967	232.581
					695.817	233.285
					696.583	233.99
					697.45	234.49
					698.233	235
					699.083	235.541
					699.85	236.153
					700.8	236.745
					701.617	237.327
					702.367	237.858
					703.133	238.378
					704.1	238.888
					705.117	239.48
					705.983	240.195
					707	240.827
					707.817	241.562
					708.867	242.185
					709.75	242.899
					710.633	243.593
					711.567	244.287
					712.383	244.889
					713.267	245.502
					714.117	246.114
					715.017	246.635
					715.917	247.145
					716.667	247.767
					717.517	248.37
					718.267	248.9
					719.067	249.309
					720.05	249.931
					720.783	250.533
					721.55	251.135
					722.467	251.431
					723.3	251.952
					724.1	252.381
					724.9	253.085
					725.633	253.493
					726.417	253.983
					727.283	254.503
					728.1	255.126
					728.867	255.759
					729.717	256.177
					730.517	256.687
					731.383	257.29
					732.217	257.8
					732.967	258.198
					733.817	258.596
					734.683	259.208
					735.517	259.81
					736.3	260.331
					737.1	260.749
					737.8	261.168
					738.617	261.586
					739.45	262.066
					740.367	262.474
					741.317	262.984
					742.25	263.495
					743.25	264.087
					744.217	264.679
					745.067	265.219
					745.967	265.832
					746.883	266.454
					747.883	266.965
					748.75	267.495
					749.533	267.893
					750.367	268.506
					751.2	268.996
					752.083	269.424
					752.933	269.802
					753.817	270.424
					754.733	271.037
					755.5	271.568
					756.333	271.966
					757.15	272.282
					758.017	272.782
					758.783	273.098
					759.633	273.69
					760.583	274.099
					761.317	274.711
					762.083	275.14
					762.883	275.65
					763.683	276.048
					764.583	276.446
					765.383	276.875
					766.167	277.415
					767	277.936
					767.783	278.334
					768.483	278.62
					769.317	278.926
					770.15	279.324
					771.033	279.753
					771.933	280.263
					772.8	280.763
					773.783	281.263
					774.617	281.773
					775.467	282.182
					776.567	282.671
					777.617	283.365
					778.667	284.692
					779.55	286.427
					780.483	288.479
					781.4	290.448
					782.317	292.296
					783.133	294.031
					784	295.541
					784.85	297.082
					785.717	298.511
					786.6	300.134
					787.45	301.644
					788.267	303.175
					789.1	304.614
					789.95	306.145
					790.783	307.564
					791.667	308.901
					792.417	310.258
					793.283	311.493
					794.067	312.799
					794.917	314.003
					795.75	315.34
					796.533	316.586
					797.35	317.831
					798.283	319.127
					799.167	320.535
					799.983	321.739
					800.8	322.995
					801.6	324.148
					802.383	325.495
					803.267	326.516
					804.067	327.618
					804.9	328.537
					805.617	329.639
					806.483	330.659
					807.367	331.853
					808.3	332.976
					809.083	334.201
					810.1	335.436
					811.05	336.762
					812	337.997
					812.833	339.14
					813.7	340.263
					814.567	341.284
					815.533	342.386
					816.417	343.519
					817.217	344.641
					818.133	345.652
					818.933	346.55
					819.767	347.55
					820.65	348.581
					821.467	349.622
					822.3	350.561
					823.15	351.479
					823.85	352.5
					824.717	353.408
					825.533	354.337
					826.383	355.164
					827.083	355.99
					827.933	356.807
					828.783	357.725
					829.633	358.644
					830.383	359.573
					831.283	360.358
					832.117	361.287
					832.95	362.195
					833.767	363.114
					834.517	363.798
					835.417	364.41
					836.3	365.125
					837.05	365.951
					837.883	366.849
					838.767	367.788
					839.683	368.717
					840.517	369.758
					841.567	370.483
					842.433	371.289
					843.367	371.911
					844.333	372.922
					845.367	373.749
					846.25	374.636
					847.15	375.341
					848	376.137
					848.85	376.882
					849.733	377.596
					850.6	378.341
					851.467	379.035
					852.367	379.75
					853.217	380.464
					854.017	381.393
					854.9	382.015
					855.75	382.719
					856.583	383.138
					857.417	383.852
					858.267	384.567
					859.067	385.281
					859.95	385.985
					860.783	386.587
					861.6	387.496
					862.483	388.118
					863.35	388.629
					864.2	389.037
					865.067	389.639
					865.917	390.374
					866.667	390.864
					867.4	391.466
					868.25	392.048
					869.033	392.568
					869.883	393.099
					870.767	393.507
					871.583	394.13
					872.317	394.619
					873.167	395.13
					874	395.63
					874.867	396.069
					875.75	396.712
					876.667	397.232
					877.517	397.834
					878.417	398.324
					879.333	398.743
					880.25	399.263
					881.233	399.682
					882.183	400.171
					883.067	400.763
					884.017	401.263
					884.983	401.784
					885.75	401.978
					886.683	402.376
					887.517	402.784
					888.433	403.121
					889.333	403.427
					890.317	403.948
					891.083	404.458
					891.9	404.866
					892.783	405.06
					893.667	405.448
					894.467	405.764
					895.367	406.05
					896.15	406.346
					897.017	406.652
					897.9	406.958
					898.683	407.285
					899.517	407.612
					900.317	407.846
					901.217	408.04
					902.05	408.214
					902.883	408.408
					903.567	408.54
					904.383	408.632
					905.133	408.724
					906.067	408.836
					906.9	408.928
					907.717	409.02
					908.6	409.316
					909.633	409.398
					910.433	409.5
					911.333	409.622
					912.233	409.714
					913.15	409.836
					914.1	409.969
					915.117	410.061
					915.983	410.153
					916.817	410.234
					917.717	410.224
					918.667	410.234
					919.467	410.245
					920.317	410.265
					921.117	410.275
					921.933	410.285
					922.783	410.285
					923.65	410.285
					924.433	410.357
					925.3	410.347
					926.05	410.428
					926.933	410.52
					927.717	410.439
					928.467	410.449
					929.233	410.561
					930.117	410.581
					930.9	410.581
					931.733	410.592
					932.6	410.592
					933.433	410.581
					934.233	410.581
					935.183	410.571
					936.067	410.561
					936.883	410.469
					937.75	410.479
					938.6	410.49
					939.333	410.592
					940.05	410.704
					940.85	410.796
					941.65	410.898
					942.45	410.898
					943.317	410.796
					944.2	410.683
					945.133	410.694
					945.9	410.673
					946.8	410.673
					947.7	410.663
					948.717	410.663
					949.683	410.561
					950.483	410.561
					951.383	410.551
					952.267	410.551
					953.2	410.439
					954.15	410.449
					954.933	410.449
					955.683	410.439
					956.5	410.561
					957.3	410.581
					958.2	411.071
					959.35	412.102
					960.217	413.613
					961.083	414.847
					961.833	415.837
					962.733	416.685
					963.5	417.521
					964.317	418.348
					965.217	419.052
					966	419.634
					966.85	420.063
					967.7	420.369
					968.617	420.808
					969.317	421.185
					970.067	421.675
					970.9	421.971
					971.8	422.298
					972.583	422.42
					973.317	422.614
					974.1	422.706
					974.833	422.91
					975.667	423.114
					976.5	423.339
					977.45	423.431
					978.217	423.4
					979.083	423.431
					979.983	423.522
					980.867	423.727
					981.767	423.92
					982.683	424.033
					983.517	424.033
					984.4	424.033
					985.283	424.023
					986.217	424.053
					987.017	424.074
					987.9	424.074
					988.733	424.063
					989.567	424.155
					990.4	424.165
					991.283	424.267
					992.15	424.278
					993	424.278
					993.867	424.267
					994.7	424.267
					995.55	424.247
					996.417	424.441
					997.317	424.553
					998.067	424.645
					998.95	424.635
					999.883	424.666
					1000.7	424.635
					1001.43	424.512
					1002.4	424.431
					1003.18	424.319
					1003.95	424.319
					1004.72	424.319
					1005.63	424.349
					1006.52	424.349
					1007.33	424.38
					1008.2	424.349
					1009.02	424.37
					1009.87	424.37
					1010.8	424.359
					1011.65	424.461
					1012.45	424.482
					1013.38	424.594
					1014.27	424.492
					1015.23	424.492
					1016.07	424.472
					1017.02	424.574
					1017.92	424.563
					1018.75	424.533
					1019.7	424.563
					1020.57	424.574
					1021.33	424.482
					1022.12	424.482
					1023	424.584
					1023.82	424.757
					1024.63	424.757
					1025.48	424.768
					1026.3	424.686
					1027.1	424.686
					1027.98	424.676
					1028.83	424.686
					1029.68	424.686
					1030.5	424.992
					1031.68	425.707
					1032.45	426.727
					1033.25	427.86
					1034.12	428.748
					1034.93	429.442
					1035.77	430.034
					1036.55	430.564
					1037.32	430.983
					1038.12	431.177
					1039	431.391
					1039.8	431.697
					1040.58	432.004
					1041.37	432.187
					1042.18	432.197
					1043.07	432.228
					1043.93	432.432
					1044.82	432.432
					1045.65	432.432
					1046.62	432.636
					1047.55	432.82
					1048.48	432.83
					1049.35	432.932
					1050.3	433.045
					1051.13	433.136
					1051.98	433.249
					1052.78	433.259
					1053.65	433.259
					1054.52	433.269
					1055.33	433.259
					1056.1	433.259
					1056.93	433.249
					1057.77	433.249
					1058.67	433.228
					1059.47	433.31
					1060.35	433.228
					1061.25	433.228
					1062.07	433.238
					1062.92	433.34
					1063.67	433.32
					1064.5	433.32
					1065.25	433.3
					1066.02	433.381
					1066.83	433.381
					1067.67	433.31
					1068.43	433.422
					1069.18	433.422
					1070.02	433.34
					1070.87	433.249
					1071.75	433.33
					1072.48	433.238
					1073.33	433.238
					1074.1	433.32
					1075	433.31
					1075.85	433.228
					1076.63	433.32
					1077.55	433.422
					1078.43	433.443
					1079.32	433.443
					1080.1	433.432
					1080.98	433.432
					1081.95	433.32
					1082.87	433.198
					1083.83	433.3
					1084.85	433.422
					1085.73	433.33
					1086.65	433.443
					1087.5	433.443
					1088.37	433.432
					1089.22	433.432
					1090.08	433.514
					1090.88	433.514
					1091.75	433.545
					1092.63	433.545
					1093.48	433.524
					1094.35	433.545
					1095.13	433.626
					1096.02	433.524
					1096.73	433.524
					1097.57	433.616
					1098.37	433.524
					1099.2	433.524
					1100	433.524
					1100.87	433.524
					1101.72	433.422
					1102.62	433.412
					1103.42	433.32
					1104.2	433.412
					1105.05	433.422
					1105.9	433.524
					1106.68	433.647
					1107.53	433.749
					1108.35	433.647
					1109.13	433.749
					1109.93	434.065
					1110.95	434.565
					1111.87	435.361
					1112.85	436.27
					1113.6	436.974
					1114.57	437.617
					1115.57	438.035
					1116.45	438.372
					1117.38	438.648
					1118.3	438.852
					1119.23	439.056
					1120.12	439.178
					1120.97	439.352
					1121.78	439.535
					1122.73	439.525
					1123.63	439.546
					1124.55	439.535
					1125.47	439.546
					1126.35	439.556
					1127.17	439.74
					1128.05	439.77
					1128.83	439.77
					1129.7	439.658
					1130.52	439.658
					1131.45	439.658
					1132.3	439.658
					1133.17	439.76
					1134.02	439.76
					1134.9	439.872
					1135.9	439.974
					1136.67	440.046
					1137.5	440.025
					1138.33	440.046
					1139.05	439.974
					1139.85	439.974
					1140.67	439.974
					1141.43	439.964
					1142.23	439.954
					1143.17	439.852
					1143.98	439.852
					1144.92	439.78
					1145.68	439.954
					1146.57	439.944
					1147.48	439.944
					1148.42	439.944
					1149.25	439.944
					1150.1	439.954
					1150.97	440.066
					1151.87	440.138
					1152.77	440.056
					1153.63	440.168
					1154.5	440.087
					1155.35	439.984
					1156.15	439.995
					1157.03	439.974
					1157.92	439.872
					1158.82	439.872
					1159.63	439.862
					1160.45	439.76
					1161.32	439.872
					1162.08	439.974
					1162.93	440.056
					1163.73	440.066
					1164.5	440.087
					1165.4	439.984
					1166.3	439.964
					1167.15	439.842
					1168	439.842
					1168.83	439.842
					1169.6	439.944
					1170.42	439.954
					1171.3	440.046
					1172.2	440.138
					1173.08	440.229
					1173.87	440.25
					1174.62	440.26
					1175.37	440.26
					1176.22	440.28
					1177.08	440.28
					1177.97	440.291
					1178.72	440.27
					1179.67	440.27
					1180.6	440.25
					1181.53	440.25
					1182.48	440.536
					1183.77	441.056
					1184.73	441.873
					1185.6	442.679
					1186.4	443.312
					1187.27	443.822
					1188.18	444.036
					1189.17	444.312
					1189.98	444.444
					1190.85	444.567
					1191.73	444.679
					1192.62	444.781
					1193.4	444.985
					1194.27	445.108
					1195.03	445.292
					1195.78	445.363
					1196.63	445.281
					1197.43	445.363
					1198.27	445.343
					1199.1	445.343
					1199.93	445.261
					1200.67	445.281
					1201.5	445.292
					1202.35	445.383
					1203.13	445.394
					1204	445.567
					1204.82	445.567
					1205.57	445.485
					1206.43	445.475
					1207.13	445.475
					1208.03	445.475
					1208.78	445.577
					1209.57	445.577
					1210.3	445.577
					1211.1	445.577
					1211.97	445.496
					1212.78	445.475
					1213.68	445.475
					1214.6	445.475
					1215.47	445.475
					1216.38	445.475
					1217.35	445.475
					1218.18	445.455
					1219.07	445.445
					1219.87	445.445
					1220.78	445.445
					1221.78	445.445
					1222.65	445.465
					1223.48	445.465
					1224.32	445.353
					1225.25	445.353
					1226.05	445.373
					1226.88	445.353
					1227.73	445.567
					1228.53	445.598
					1229.45	445.587
					1230.35	445.679
					1231.18	445.679
					1231.98	445.598
					1232.78	445.679
					1233.55	445.679
					1234.37	445.669
					1235.15	445.751
					1236.08	445.751
					1237.03	445.741
					1237.87	445.741
					1238.68	445.843
					1239.57	445.832
					1240.43	445.945
					1241.2	445.945
					1242.1	445.843
					1242.92	445.741
					1243.82	445.751
					1244.73	445.751
					1245.58	445.761
					1246.45	445.761
					1247.43	445.761
					1248.35	445.761
					1249.4	445.751
					1250.38	445.669
					1251.38	445.679
					1252.32	445.679
					1253.27	445.7
					1254.1	445.7
					1254.97	445.792
					1255.92	445.771
					1256.87	445.792
					1257.72	445.792
					1258.53	445.802
					1259.37	445.802
					1260.27	445.883
					1261.02	445.873
					1261.88	445.792
					1262.67	445.792
					1263.52	445.873
					1264.32	445.873
					1265.12	445.965
					1265.93	446.067
					1266.85	446.077
					1267.7	446.077
					1268.55	445.975
					1269.4	445.863
					1270.27	445.863
					1271.15	445.863
					1271.9	445.986
					1272.77	446.108
					1273.62	446.108
					1274.37	446.128
					1275.18	446.026
					1276	446.098
					1276.85	446.23
					1277.82	446.822
					1278.57	447.639
					1279.47	448.333
					1280.33	448.751
					1281.3	448.955
					1282.25	449.17
					1283.18	449.456
					1284.15	449.629
					1285	449.721
					1285.83	449.833
					1286.67	449.945
					1287.62	450.047
					1288.48	450.15
					1289.43	450.17
					1290.25	450.18
					1291.12	450.282
					1291.98	450.282
					1292.77	450.272
					1293.6	450.374
					1294.42	450.272
					1295.28	450.252
					1296.07	450.241
					1296.82	450.272
					1297.75	450.252
					1298.58	450.343
					1299.4	450.343
					1300.2	450.343
					1301.1	450.333
					1301.85	450.241
					1302.75	450.241
					1303.63	450.354
					1304.55	450.354
					1305.42	450.537
					1306.25	450.65
					1307.08	450.568
					1307.92	450.568
					1308.67	450.65
					1309.53	450.66
					1310.28	450.578
					1311.07	450.66
					1311.87	450.568
					1312.72	450.578
					1313.53	450.599
					1314.45	450.711
					1315.32	450.578
					1316.25	450.69
					1317.15	450.69
					1317.92	450.66
					1318.8	450.66
					1319.72	450.66
					1320.67	450.65
					1321.62	450.639
					1322.48	450.639
					1323.47	450.558
					1324.33	450.568
					1325.23	450.588
					1326.13	450.609
					1326.95	450.68
					1327.87	450.711
					1328.83	450.711
					1329.62	450.721
					1330.4	450.711
					1331.15	450.721
					1331.92	450.721
					1332.75	450.711
					1333.62	450.803
					1334.33	450.803
					1335.2	450.772
					1336.12	450.67
					1337.02	450.66
					1337.85	450.66
					1338.65	450.68
					1339.52	450.68
					1340.35	450.68
					1341.2	450.772
					1341.95	450.68
					1342.78	450.762
					1343.62	450.782
					1344.43	450.864
					1345.3	450.792
					1346.1	450.792
					1346.93	450.721
					1347.73	450.721
					1348.7	450.721
					1349.57	450.721
					1350.42	450.792
					1351.4	450.884
					1352.33	450.966
					1353.2	450.976
					1354.17	450.976
					1355.1	450.956
					1356.03	450.956
					1356.82	450.956
					1357.63	450.966
					1358.47	450.986
					1359.3	451.088
					1360.18	451.088
					1361.03	451.007
					1361.8	451.007
					1362.65	451.017
					1363.45	451.007
					1364.22	450.997
					1365.05	450.966
					1365.88	450.976
					1366.77	450.966
					1367.65	450.966
					1368.4	450.986
					1369.15	450.986
					1369.98	450.966
					1370.78	450.966
					1371.67	450.966
					1372.43	450.966
					1373.28	450.976
					1374.13	451.088
					1374.92	451.201
					1375.67	451.282
					1376.52	451.272
					1377.27	451.272
					1378.07	451.262
					1378.98	451.252
					1379.77	451.18
					1380.57	451.099
					1381.47	451.017
					1382.43	451.017
					1383.27	450.997
					1384.05	450.986
					1385.05	450.966
					1386.05	450.986
					1386.93	450.986
					1387.83	451.007
					1388.78	451.099
					1389.63	451.18
					1390.53	451.18
					1391.4	451.262
					1392.28	451.272
					1393.1	451.272
					1394.07	451.18
					1394.92	451.272
					1395.75	451.18
					1396.62	451.088
					1397.45	451.088
					1398.28	451.088
					1399.12	451.078
					1399.92	451.078
					1400.68	451.17
					1401.45	451.088
					1402.32	451.088
					1403.12	451.099
					1403.93	451.088
					1404.73	451.109
					1405.67	451.191
					1406.48	451.201
					1407.22	451.191
					1407.95	451.191
					1408.83	451.191
					1409.62	451.18
					1410.37	451.272
					1411.13	451.272
					1412.03	451.272
					1412.78	451.252
					1413.53	451.262
					1414.37	451.16
					1415.12	451.15
					1416.02	451.068
					1416.85	451.068
					1417.7	451.068
					1418.57	451.17
					1419.52	451.17
					1420.4	451.252
					1421.25	451.252
					1422.1	451.16
					1422.9	451.16
					1423.75	451.068
					1424.62	450.966
					1425.52	451.068
					1426.4	451.18
					1427.3	451.17
					1428.3	451.282
					1429.17	451.293
					1430	451.282
					1430.88	451.282
					1431.83	451.303
					1432.7	451.323
					1433.48	451.303
					1434.28	451.303
					1435.13	451.272
					1435.95	451.242
					1436.78	451.242
					1437.62	451.272
					1438.38	451.272
					1439.28	451.374
					1440.13	451.486
					1440.93	451.589
					1441.7	451.517
					1442.52	451.517
					1443.45	451.415
					1444.2	451.435
					1445	451.323
					1445.93	451.313
					1446.75	451.323
					1447.6	451.415
					1448.48	451.323
					1449.35	451.323
					1450.32	451.303
					1451.15	451.293
					1452.12	451.293
					1453.02	451.293
					1453.85	451.405
					1454.73	451.405
					1455.55	451.395
					1456.4	451.497
					1457.3	451.691
					1458.4	452.221
					1459.28	452.946
					1460.1	453.466
					1460.98	453.864
					1461.92	454.181
					1462.73	454.467
					1463.55	454.671
					1464.53	454.844
					1465.4	454.967
					1466.2	454.967
					1467.13	454.997
					1468.05	454.997
					1468.93	455.089
					1469.68	455.161
					1470.55	455.232
					1471.42	455.232
					1472.3	455.232
					1473.13	455.252
					1474	455.273
					1474.87	455.406
					1475.63	455.508
					1476.42	455.681
					1477.27	455.661
					1478.08	455.661
					1478.88	455.589
					1479.73	455.579
					1480.57	455.579
					1481.45	455.579
					1482.18	455.579
					1482.97	455.477
					1483.83	455.497
					1484.7	455.467
					1485.58	455.457
					1486.52	455.63
					1487.4	455.65
					1488.23	455.559
					1489.15	455.661
					1490.1	455.671
					1491.02	455.589
					1491.93	455.599
					1492.82	455.61
					1493.77	455.599
					1494.67	455.589
					1495.5	455.599
					1496.37	455.671
					1497.22	455.763
					1498.12	455.783
					1498.9	455.865
					1499.8	455.793
					1500.7	455.793
					1501.55	455.671
					1502.42	455.763
					1503.27	455.763
					1504.18	455.875
					1505.02	455.875
					1505.87	455.895
					1506.68	455.875
					1507.53	455.875
					1508.3	455.895
					1509.12	455.875
					1509.98	455.865
					1510.82	455.783
					1511.7	455.691
					1512.55	455.691
					1513.38	455.793
					1514.25	455.804
					1515.08	455.916
					1516	456.028
					1517.02	456.018
					1517.77	455.895
					1518.6	455.875
					1519.6	455.967
					1520.52	455.967
					1521.48	455.967
					1522.43	455.977
					1523.25	455.997
					1524.12	455.906
					1525.05	455.895
					1525.92	455.906
					1526.8	455.906
					1527.67	455.906
					1528.53	455.987
					1529.4	456.069
					1530.22	456.059
					1531.02	456.059
					1531.85	455.967
					1532.7	455.885
					1533.5	455.885
					1534.35	455.977
					1535.2	456.089
					1536.08	456.171
					1536.93	456.181
					1537.8	456.151
					1538.57	456.161
					1539.35	456.161
					1540.22	456.089
					1541.05	455.987
					1541.88	456.079
					1542.75	456.079
					1543.67	456.079
					1544.52	456.181
					1545.33	456.202
					1546.08	456.212
					1546.88	456.314
					1547.7	456.304
					1548.57	456.293
					1549.33	456.273
					1550.13	456.171
					1551.1	456.089
					1552.03	456.191
					1553.05	456.191
					1553.93	456.212
					1554.9	456.212
					1555.92	456.212
					1556.77	456.202
					1557.68	456.171
					1558.57	456.181
					1559.48	456.181
					1560.3	456.079
					1561.2	456.263
					1562.12	456.385
					1563	456.293
					1563.9	456.314
					1564.82	456.314
					1565.65	456.304
					1566.57	456.232
					1567.43	456.222
					1568.33	456.202
					1569.25	456.212
					1570.08	456.202
					1570.83	456.202
					1571.73	456.314
					1572.63	456.314
					1573.48	456.395
					1574.35	456.498
					1575.12	456.477
					1576	456.385
					1576.88	456.385
					1577.7	456.395
					1578.62	456.304
					1579.48	456.314
					1580.32	456.385
					1581.13	456.477
					1581.92	456.477
					1582.73	456.477
					1583.67	456.395
					1584.57	456.324
					1585.35	456.334
					1586.25	456.304
					1587.1	456.395
					1587.95	456.579
					1588.85	456.61
					1589.65	456.498
					1590.58	456.508
					1591.58	456.487
					1592.5	456.457
					1593.45	456.457
					1594.37	456.457
					1595.25	456.467
					1596.1	456.487
					1596.88	456.518
					1597.63	456.528
					1598.47	456.538
					1599.37	456.528
					1600.27	456.538
					1601.17	456.528
					1602.07	456.426
					1602.85	456.395
					1603.63	456.477
					1604.48	456.477
					1605.33	456.487
					1606.17	456.6
					1607	456.6
					1607.87	456.6
					1608.68	456.589
					1609.55	456.589
					1610.4	456.487
					1611.3	456.508
					1612.05	456.61
					1612.9	456.589
					1613.78	456.589
					1614.62	456.702
					1615.53	456.671
					1616.38	456.589
					1617.15	456.61
					1618	456.528
					1618.93	456.528
					1619.9	456.528
					1620.68	456.528
					1621.62	456.61
					1622.47	456.691
					1623.42	456.6
					1624.28	456.702
					1625.18	456.773
					1626.02	456.691
					1626.9	456.691
					1627.77	456.681
					1628.68	456.681
					1629.58	456.589
					1630.45	456.691
					1631.43	456.671
					1632.22	456.783
					1633.03	456.671
					1633.82	456.691
					1634.65	456.702
					1635.6	456.63
					1636.43	456.64
					1637.33	456.845
					1638.22	457.253
					1639.23	457.865
					1640.1	458.549
					1640.9	459.161
					1641.72	459.661
					1642.6	460.182
					1643.42	460.662
					1644.25	461.049
					1645.05	461.376
					1645.9	461.611
					1646.7	461.825
					1647.57	461.999
					1648.4	462.172
					1649.22	462.264
					1650.05	462.386
					1650.88	462.488
					1651.7	462.601
					1652.63	462.621
					1653.57	462.621
					1654.55	462.713
					1655.38	462.835
					1656.45	462.835
					1657.42	462.744
					1658.27	462.856
					1659.22	462.846
					1660.25	462.846
					1661.17	462.958
					1662.05	462.968
					1662.93	463.05
					1663.75	463.121
					1664.6	463.203
					1665.47	463.121
					1666.28	463.203
					1667.15	463.203
					1667.97	463.223
					1668.82	463.244
					1669.65	463.335
					1670.52	463.335
					1671.35	463.335
					1672.18	463.264
					1673.03	463.244
					1673.78	463.244
					1674.58	463.254
					1675.5	463.335
					1676.3	463.417
					1677.12	463.427
					1677.97	463.335
					1678.82	463.427
					1679.6	463.346
					1680.4	463.254
					1681.27	463.325
					1682.1	463.438
					1682.93	463.325
					1683.68	463.315
					1684.55	463.295
					1685.47	463.203
					1686.23	463.203
					1687.02	463.213
					1687.98	463.244
					1688.87	463.264
					1689.78	463.274
					1690.6	463.264
					1691.48	463.254
					1692.32	463.335
					1693.2	463.335
					1694.1	463.325
					1695.05	463.325
					1695.9	463.427
					1696.77	463.335
					1697.48	463.254
					1698.38	463.264
					1699.28	463.346
					1700.2	463.264
					1701.15	463.346
					1701.98	463.417
					1702.87	463.509
[truncated: 1,169 more rows]

## Sheet: Fig32-36
Figure 32,34,35,36
		Data1	C2H2/C2H4 1/99 5 mL/min			Data2	C2H2/C2H4 1/99 2.5 mL/min			Data3	C2H2/C2H4 1/99 5 mL/min			Data4	C2H2/C2H4 1/99 2.5 mL/min			Data5	CO2/C2H4 10/90 5 mL/min
		Time (min)	C2H4 (CA/C0)	C2H2 (CA/C0)		Time (min)	C2H4 (CA/C0)	C2H2 (CA/C0)		Normalized flow volume (mL/g)	C2H4 (CA/C0)	C2H2 (CA/C0)		Normalized flow volume (mL/g)	C2H4 (CA/C0)	C2H2 (CA/C0)		Time (min)	C2H4 (CA/C0)	CO2 (CA/C0)
		0	0	0		0	0	0		0	0	0		0	0	0		0	0	0
		4	0	0		4	0	0		34.4471	0	0		17.2236	0	0		1.5	0	0
		8	0	0		8	0	0		68.8942	0	0		34.4471	0	0		3	0	0
		12	0.45603	0		12	0	0		103.341	0.45603	0		51.6707	0	0		4.5	0	0
		16	0.98762	0		16	0	0		137.788	0.98762	0		68.8942	0	0		6	0	0
		20	0.99482	0		20	0	0		172.236	0.99482	0		86.1178	0	0		7.5	0	0
		24	0.99722	0		24	0.00203	0		206.683	0.99722	0		103.341	0.00203	0		9	0	0
		28	0.99893	0		28	0.9513	0		241.13	0.99893	0		120.565	0.9513	0		10.5	0	0
		32	1.00263	0		32	0.95574	0		275.577	1.00263	0		137.788	0.95574	0		12	0.95667	0
		36	0.99333	0		36	0.96171	0		310.024	0.99333	0		155.012	0.96171	0		13.5	1.02986	0
		40	1.00335	0		40	0.96712	0		344.471	1.00335	0		172.236	0.96712	0		15	1.03499	0
		44	1.00733	0		44	0.96747	0		378.918	1.00733	0		189.459	0.96747	0		16.5	1.0336	0
		48	1.01042	0		48	0.96767	0		413.365	1.01042	0		206.683	0.96767	0		18	1.044	0
		52	1.01102	0		52	0.96897	0		447.813	1.01102	0		223.906	0.96897	0		19.5	1.03342	0
		56	1.01203	0		56	0.96905	0		482.26	1.01203	0		241.13	0.96905	0		21	1.04917	0
		60	1.01203	0		60	0.97063	0		516.707	1.01203	0		258.353	0.97063	0		22.5	1.03781	0
		64	1.01464	0		64	0.97267	0		551.154	1.01464	0		275.577	0.97267	0		24	1.04868	0
		68	1.01558	0		68	0.97357	0		585.601	1.01558	0		292.801	0.97357	0		25.5	1.04361	0
		72	1.01778	0		72	0.97822	0		620.048	1.01778	0		310.024	0.97822	0		27	1.05139	0
		76	1.01144	0		76	0.97922	0		654.495	1.01144	0		327.248	0.97922	0		28.5	1.04702	0
		80	1.01707	0		80	0.98076	0		688.942	1.01707	0		344.471	0.98076	0		30	1.05473	0
		84	1.01495	0		84	0.97825	0		723.39	1.01495	0		361.695	0.97825	0		31.5	1.05041	0
		88	1.01772	0		88	0.97966	0		757.837	1.01772	0		378.918	0.97966	0		33	1.05977	0
		92	1.01578	0		92	0.97902	0		792.284	1.01578	0		396.142	0.97902	0		34.5	1.05035	0
		96	1.0132	0		96	0.98104	0		826.731	1.0132	0		413.365	0.98104	0		36	1.05918	0
		100	1.01905	0		100	0.9819	0		861.178	1.01905	0		430.589	0.9819	0		37.5	1.05934	0
		104	1.013	0		104	0.98469	0		895.625	1.013	0		447.813	0.98469	0		39	1.06661	0
		108	1.01655	0		108	0.98456	0		930.072	1.01655	0		465.036	0.98456	0		40.5	1.05481	0
		112	1.01305	0		112	0.98375	0		964.519	1.01305	0		482.26	0.98375	0		42	1.06542	0
		116	1.01206	0		116	0.98454	0		998.967	1.01206	0		499.483	0.98454	0		43.5	1.05056	0.04567
		120	1.01832	0		124	0.98675	0		1033.41	1.01832	0		533.93	0.98675	0		45	1.04263	0.2622
		124	1.01768	0		132	0.9925	0		1067.86	1.01768	0		568.378	0.9925	0		46.5	1.00628	0.62231
		128	1.02427	0		140	0.99554	0		1102.31	1.02427	0		602.825	0.99554	0		48	0.99568	0.82245
		132	1.02349	0		148	0.99191	0		1136.76	1.02349	0		637.272	0.99191	0		49.5	0.98214	0.89696
		136	1.02647	0		156	0.99516	0		1171.2	1.02647	0		671.719	0.99516	0		51	0.98552	0.95844
		140	1.03014	0		164	0.99678	0		1205.65	1.03014	0		706.166	0.99678	0		52.5	0.97864	0.95934
		144	1.02808	0		172	0.99588	0		1240.1	1.02808	0		740.613	0.99588	0		54	0.98934	0.96
		148	1.02449	0		180	0.99727	0		1274.54	1.02449	0		775.06	0.99727	0		55.5	0.98138	0.96549
		152	1.0313	0		188	0.99267	0		1308.99	1.0313	0		809.507	0.99267	0		57	0.99086	0.98177
		156	1.0315	0		196	0.99534	0		1343.44	1.0315	0		843.955	0.99534	0		58.5	0.98415	0.9832
		160	1.02498	0		204	0.99641	0		1377.88	1.02498	0		878.402	0.99641	0		60	0.99127	0.99847
		164	1.03126	0		208	0.99366	0		1412.33	1.03126	0		895.625	0.99366	0		61.5	0.98674	0.98366
		168	1.03061	0		212	0.99446	0		1446.78	1.03061	0		912.849	0.99446	0		63	0.9946	0.9986
		172	1.02774	0		216	0.98957	0		1481.23	1.02774	0		930.072	0.98957	0		64.5	0.98767	0.98296
		176	1.0266	0		220	0.99071	0		1515.67	1.0266	0		947.296	0.99071	0		66	0.99818	1.00179
		180	1.024	0		224	0.98985	0		1550.12	1.024	0		964.519	0.98985	0		67.5	0.9942	0.99657
		184	1.02621	0		228	0.99182	0		1584.57	1.02621	0		981.743	0.99182	0		69	1	1.00008
		188	1.02664	0		232	0.99332	0		1619.01	1.02664	0		998.967	0.99332	0		70.5	1.00093	1
		192	1.02676	0.05051		236	0.99215	0		1653.46	1.02676	0.05051		1016.19	0.99215	0		72	1.00353	1.00152
		196	1.02424	0.10801		240	0.992	0		1687.91	1.02424	0.10801		1033.41	0.992	0		73.5	1	1
		200	1.01458	0.20014		244	0.99891	0		1722.36	1.01458	0.20014		1050.64	0.99891	0		--
		204	1.01375	0.32304		248	0.9912	0		1756.8	1.01375	0.32304		1067.86	0.9912	0		--
		208	1.01681	0.47864		252	0.99199	0		1791.25	1.01681	0.47864		1085.08	0.99199	0		--
		212	1.0154	0.60975		256	0.99748	0		1825.7	1.0154	0.60975		1102.31	0.99748	0		--
		216	1.01443	0.72373		260	0.99728	0		1860.14	1.01443	0.72373		1119.53	0.99728	0		--
		220	1.01897	0.82077		264	0.99701	0		1894.59	1.01897	0.82077		1136.76	0.99701	0		--
		224	1.01683	0.86006		268	0.99731	0		1929.04	1.01683	0.86006		1153.98	0.99731	0		--
		228	1.01203	0.91643		272	0.99764	0		1963.49	1.01203	0.91643		1171.2	0.99764	0
		232	1.01605	0.9469		276	0.9969	0		1997.93	1.01605	0.9469		1188.43	0.9969	0
		236	1.01765	0.96563		280	0.99719	0		2032.38	1.01765	0.96563		1205.65	0.99719	0
		240	1.01999	0.98362		284	0.99792	0		2066.83	1.01999	0.98362		1222.87	0.99792	0
		244	1.01654	0.98789		288	0.9975	0		2101.27	1.01654	0.98789		1240.1	0.9975	0
		248	1.01846	0.99078		292	0.99769	0		2135.72	1.01846	0.99078		1257.32	0.99769	0
		252	1.02024	0.99226		296	0.99796	0		2170.17	1.02024	0.99226		1274.54	0.99796	0
		256	0.99524	0.99821		300	0.99802	0		2204.62	0.99524	0.99821		1291.77	0.99802	0
		260	0.99935	0.99535		304	0.99806	0		2239.06	0.99935	0.99535		1308.99	0.99806	0
		264	1.00127	0.99691		308	0.99696	0		2273.51	1.00127	0.99691		1326.21	0.99696	0
		268	1.00182	0.99799		312	0.99782	0		2307.96	1.00182	0.99799		1343.44	0.99782	0
		272	1.00501	0.99925		316	0.99813	0		2342.4	1.00501	0.99925		1360.66	0.99813	0
		276	1.00085	0.99807		320	0.99794	0		2376.85	1.00085	0.99807		1377.88	0.99794	0
		280	1.00196	0.99895		324	0.99812	0		2411.3	1.00196	0.99895		1395.11	0.99812	0
		284	1.00434	0.99709		328	0.99811	0		2445.75	1.00434	0.99709		1412.33	0.99811	0
		288	0.99949	0.99135		332	0.9979	0		2480.19	0.99949	0.99135		1429.56	0.9979	0
		292	1.00479	0.99307		336	0.99803	0		2514.64	1.00479	0.99307		1446.78	0.99803	0
		296	1.00025	0.99793		340	0.99764	0		2549.09	1.00025	0.99793		1464	0.99764	0
		300	0.99528	0.99928		344	0.99785	0		2583.53	0.99528	0.99928		1481.23	0.99785	0
		304	0.99952	0.99962		348	0.99787	0.03737		2617.98	0.99952	0.99962		1498.45	0.99787	0.03737
		308	1.00126	0.99914		352	0.99711	0.04296		2652.43	1.00126	0.99914		1515.67	0.99711	0.04296
		312	0.99935	0.99883		356	0.99779	0.06129		2686.88	0.99935	0.99883		1532.9	0.99779	0.06129
		316	1.00238	1.00012		360	0.998	0.07402		2721.32	1.00238	1.00012		1550.12	0.998	0.07402
		320	1	1		364	0.99797	0.09516		2755.77	1	1		1567.34	0.99797	0.09516
						368	0.99772	0.12497						1584.57	0.99772	0.12497
						372	0.9985	0.15653						1601.79	0.9985	0.15653
						376	0.99843	0.20461						1619.01	0.99843	0.20461
						380	0.9981	0.23192						1636.24	0.9981	0.23192
						384	0.99778	0.24656						1653.46	0.99778	0.24656
						388	0.99729	0.30718						1670.69	0.99729	0.30718
						392	0.99633	0.31897						1687.91	0.99633	0.31897
						396	0.99665	0.36382						1705.13	0.99665	0.36382
						400	0.99664	0.42979						1722.36	0.99664	0.42979
						404	0.99691	0.46878						1739.58	0.99691	0.46878
						408	0.99672	0.50939						1756.8	0.99672	0.50939
						412	0.99793	0.56085						1774.03	0.99793	0.56085
						416	0.9976	0.60176						1791.25	0.9976	0.60176
						420	0.99767	0.6308						1808.47	0.99767	0.6308
						424	0.9978	0.66492						1825.7	0.9978	0.66492
						428	0.99698	0.70174						1842.92	0.99698	0.70174
						432	0.99713	0.73416						1860.14	0.99713	0.73416
						436	0.99674	0.75923						1877.37	0.99674	0.75923
						440	0.99688	0.7865						1894.59	0.99688	0.7865
						444	0.99698	0.79699						1911.82	0.99698	0.79699
						448	0.99677	0.83025						1929.04	0.99677	0.83025
						452	0.997	0.83344						1946.26	0.997	0.83344
						456	0.9966	0.85478						1963.49	0.9966	0.85478
						460	0.99701	0.87883						1980.71	0.99701	0.87883
						464	0.99646	0.89644						1997.93	0.99646	0.89644
						468	0.99648	0.90929						2015.16	0.99648	0.90929
						472	0.99661	0.91642						2032.38	0.99661	0.91642
						476	0.9964	0.92104						2049.6	0.9964	0.92104
						480	0.99616	0.93754						2066.83	0.99616	0.93754
						484	0.99665	0.94476						2084.05	0.99665	0.94476
						488	0.9965	0.96877						2101.27	0.9965	0.96877
						492	0.99703	0.97979						2118.5	0.99703	0.97979
						496	0.99705	0.9713						2135.72	0.99705	0.9713
						500	0.99666	0.98676						2152.95	0.99666	0.98676
						504	0.99679	0.98032						2170.17	0.99679	0.98032
						508	0.99628	0.99347						2187.39	0.99628	0.99347
						512	0.99634	0.99734						2204.62	0.99634	0.99734
						516	1	0.99966						2221.84	1	0.99966
						520	0.99735	0.99933						2239.06	0.99735	0.99933
						524	0.99368	0.99746						2256.29	0.99368	0.99746
						528	0.99849	1.00202						2273.51	0.99849	1.00202
						532	0.99866	1.01175						2290.73	0.99866	1.01175
						536	0.9944	1						2307.96	0.9944	1
						540	1	1						2325.18	1	1

## Sheet: Fig38,46
Figure 38,46
		Data1	C2H2/C02/C2H4=1/1/98,298 K				Data2	C2H2/C02/C2H4=1/1/98,283 K				Data3	C2H2/C02/C2H4=1/1/98,323 K
		Time（min)	C2H4 (CA/C0)	CO2 (CA/C0)	C2H2 (CA/C0)		Time（min)	C2H4 (CA/C0)	CO2 (CA/C0)	C2H2 (CA/C0)		Time（min)	C2H4 (CA/C0)	CO2 (CA/C0)	C2H2 (CA/C0)
		0	0	0	0		0	0	0	0		0	0	0	0
		4	0	0	0		4	0	0	0		4	0	0	0
		8	0	0	0		8	0	0	0		8	0	0	0
		12	0.2244	0	0		12	0	0	0		12	0.9705	0	0
		16	0.99309	0	0		16	0.96321	0	0		16	0.98041	0	0
		20	0.99477	0	0		20	0.96731	0	0		20	0.98595	0	0
		24	0.99809	0	0		24	0.97108	0	0		24	0.98867	0	0
		28	0.99418	0	0		28	0.97605	0	0		28	0.98846	0	0
		32	0.99455	0	0		32	0.97394	0	0		32	0.98639	0	0
		36	0.99427	0	0		36	0.98067	0	0		36	0.99263	0	0
		40	0.99657	0	0		40	0.98324	0	0		40	0.99122	0	0
		44	0.99698	0	0		44	0.98264	0	0		44	0.99375	0	0
		48	0.99627	0	0		48	0.98881	0	0		48	0.99873	0	0
		52	0.99618	0	0		52	0.98904	0	0		52	0.99562	0	0
		56	0.99772	0	0		56	0.98642	0	0		56	0.9993	0	0
		60	0.99851	0	0		60	0.98682	0	0		60	0.99899	0	0
		64	0.99823	0	0		64	0.98864	0	0		64	0.99646	0	0
		68	0.99698	0	0		68	0.9904	0	0		68	0.9996	0	0
		72	0.99378	0	0		72	0.98966	0	0		72	0.99969	0	0
		76	0.99692	0	0		76	0.99117	0	0		76	0.99887	0	0
		80	0.99828	0	0		80	0.98977	0	0		80	1.00147	0	0
		84	0.99486	0	0		84	0.98966	0	0		84	0.9956	0	0
		88	0.99755	0	0		88	0.99179	0	0		88	1.0007	0	0
		92	0.99531	0	0		92	0.99965	0	0		92	0.99516	0	0
		96	0.99597	0	0		96	0.9975	0	0		96	0.9994	0	0
		100	0.9972	0	0		100	1.00047	0	0		100	0.99261	0	0
		104	0.99742	0	0		104	0.99468	0	0		104	0.99571	0	0
		108	0.99993	0	0		108	0.99989	0	0		108	0.99468	0	0
		112	0.99637	0	0		112	1.00177	0	0		112	0.99604	0.05	0.0436
		116	0.99508	0	0		116	1.00146	0	0		116	0.99808	0.15	0.11523
		120	0.99859	0	0		120	1.00297	0	0		120	0.9908	0.28333	0.2467
		124	0.99403	0	0		124	1.0036	0	0		124	0.98967	0.40917	0.41115
		128	1.00496	0	0		128	1.01494	0	0		128	0.99944	0.49667	0.58978
		132	1.00462	0	0		132	1.01385	0	0		132	0.998	0.55	0.74666
		136	1.00409	0	0		136	1.01562	0	0		136	0.99404	0.66	0.83148
		140	1.00487	0	0		140	1.01468	0	0		140	0.99181	0.73	0.9045
		144	1.00279	0	0		144	1.01569	0	0		144	0.99444	0.76	0.92381
		148	1.00514	0	0		148	1.01344	0	0		148	0.99763	0.79	0.96162
		152	1.00417	0	0		152	1.01044	0	0		152	1.00063	0.82	0.97815
		156	1.00382	0	0		156	1.01707	0	0		156	0.99626	0.85	0.98783
		160	1.00479	0	0		160	1.01648	0	0		160	0.99579	0.88	0.99
		164	1.00482	0	0		164	1.01731	0	0		164	0.99432	0.9	0.997
		168	1.00529	0	0		168	1.01896	0	0		168	0.99417	0.93	0.998
		172	1.00791	0	0		172	1.01804	0	0		172	0.99621	0.95	0.99354
		176	1.00848	0	0		176	1.01801	0	0		176	0.997	0.97	0.99
		180	1.008	0	0		180	1.01795	0	0		180	0.99742	0.99	0.98879
		184	1.00798	0	0.02379		184	1.02081	0	0		184	0.99538	0.995	0.989
		188	1.00635	0.1	0.0608		188	1.01814	0	0		188	0.99395	0.996	0.999
		192	1.00282	0.15	0.12214		192	1.01806	0	0		192	0.99252	1	1.00922
		196	1.0036	0.2	0.24418		196	1.02134	0	0		196	0.99608	1	0.999
		200	0.99741	0.34571	0.39755		200	1.01406	0	0		200	0.99681	1	0.995
		204	0.99844	0.45	0.53489		204	1.0165	0	0		204	0.99714	1	1.00876
		208	1.00072	0.5381	0.6755		208	1.02094	0	0		208	0.99389	0.99	0.99719
		212	0.9973	0.58	0.76331		212	1.0171	0	0		212	0.99633	0.99	0.998
		216	0.99574	0.61	0.85888		216	1.01833	0	0		216	0.99741	0.99	1.0159
		220	0.99445	0.65	0.9319		220	1.02086	0	0		220	0.99415	0.99	0.99527
		224	1.00057	0.7	0.93887		224	1.01662	0	0		224	0.98936	1	0.996
		228	0.99917	0.72	0.99434		228	1.02303	0	0		228	1	1.015	1.0002
		232	0.99614	0.75	0.98039		232	1.02293	0.124	0.02293		232	0.99777	1	1.01153
		236	0.99714	0.8	0.99738		236	1.02237	0.25	0.06171		236	0.99626	1	1.00257
		240	0.99953	0.88333	0.99554		240	1.02616	0.35	0.13737
		244	1.00094	0.92905	0.99795		244	1.01462	0.45	0.26065
		248	1	1.00714	0.99981		248	1.01448	0.55	0.40271
		252	1.00017	1.00714	1.01043		252	1.02081	0.65	0.57423
		256	1.00017	1.00714	1.01043		256	1.00462	0.75	0.69049
		260	1.00017	1.00714	1.01043		260	0.99457	0.85	0.78049
							264	0.99141	0.875	0.86376
							268	1.00245	0.885	0.93306
							272	0.99588	0.94	0.94294
							276	0.99123	0.97	0.98595
							280	0.99769	0.985	0.99886
							284	1	1	0.99985

## Sheet: Fig40,42,44
Figure 40,42,44
		Data1	C2H2/C02/C2H4=1/5/94,298 K				Data2	C2H2/C02/C2H4=1/9/90,298 K				Data2	C2H2/C02/C2H4=5/5/90,298 K
		Time（min)	C2H4 (CA/C0)	CO2 (CA/C0)	C2H2 (CA/C0)		Time（min)	C2H4 (CA/C0)	CO2 (CA/C0)	C2H2 (CA/C0)		Time（min)	C2H4 (CA/C0)	CO2 (CA/C0)	C2H2 (CA/C0)
		0	0	0	0		0	0	0	0		0	0	0	0
		4	0	0	0		4	0	0	0		4	0	0	0
		8	0	0	0		8	0	0	0		8	0	0	0
		12	0.97979	0	0		12	0.82216	0	0		12	1.0565	0	0
		16	0.99802	0	0		16	1.05526	0	0		16	1.0683	0	0
		20	1.00525	0	0		20	1.05907	0	0		20	1.06838	0	0
		24	1.00728	0	0		24	1.06036	0	0		24	1.07118	0	0
		28	1.00869	0	0		28	1.05865	0	0		28	1.072	0	0
		32	1.01142	0	0		32	1.05685	0	0		32	1.06884	0	0
		36	1.01592	0	0		36	1.05935	0	0		36	1.07543	0	0
		40	1.01689	0	0		40	1.0574	0	0		40	1.07495	0	0
		44	1.0203	0	0		44	1.05613	0	0		44	1.06598	0.0504	0
		48	1.0212	0	0		48	1.06046	0	0		48	1.02046	0.9356	0
		52	1.02274	0	0		52	1.05508	0.07432	0		52	1.01325	1.30099	0
		56	1.02512	0	0		56	1.00715	0.72431	0		56	1.00981	1.31838	0
		60	1.0243	0	0		60	0.99272	0.90584	0		60	1.01581	1.30593	0
		64	1.02314	0	0		64	0.99378	0.96082	0		64	1.01282	1.31034	0
		68	1.02736	0	0		68	0.99018	0.95765	0		68	1.01441	1.2974	0
		72	1.02297	0.02437	0		72	0.99009	0.96968	0		72	1.01969	1.27	0
		76	1.01731	0.19619	0		76	0.99024	0.98102	0		76	1.01797	1.25244	0
		80	1.00301	0.65955	0		80	0.98926	0.98755	0		80	1.01908	1.24	0
		84	0.99618	0.86616	0		84	0.98963	0.97688	0		84	1.02128	1.215	0
		88	0.99886	0.99211	0		88	0.99036	0.99931	0		88	1.01867	1.2173	0
		92	0.99876	1.01001	0		92	0.99098	0.99505	0		92	1.0243	1.22147	0
		96	0.9985	0.99969	0		96	0.99014	0.98397	0		96	1.02092	1.19949	0
		100	0.99971	1.01558	0		100	0.99125	1.00852	0		100	1.02323	1.18	0
		104	1.00286	1.01329	0		104	0.99216	1.01223	0		104	1.02636	1.175	0
		108	1.00512	1.02189	0		108	0.99017	0.98909	0		108	1.02266	1.17831	0
		112	1.00399	1.02487	0		112	0.99167	0.98992	0		112	1.02708	1.16	0
		116	1.00778	1.01411	0		116	0.99195	1.00078	0		116	1.02799	1.13813	0
		120	1.00082	1.03459	0		120	0.99307	0.99089	0		120	1.03138	1.1275	0
		124	0.99862	1.01765	0		124	0.9935	0.99714	0		124	1.02997	1.125	0.04538
		128	1.01259	1.02362	0		128	0.99776	1.01801	0		128	1.03309	1.12	0.16175
		132	1.00775	1.03016	0		132	1.00034	0.99602	0		132	1.02467	1.09846	0.38337
		136	1.01215	1.02577	0		136	0.99788	1.0253	0		136	1.01596	1.05634	0.55755
		140	1.01662	1.02059	0		140	1.00102	1.00637	0		140	1.0118	1.02	0.70708
		144	1.01318	1.03291	0.05347		144	0.99914	1.00513	0.15383		144	1.01456	1.03921	0.80664
		148	1.01333	1.03126	0.15047		148	0.99653	0.995	0.25677		148	1.00829	0.99419	0.85713
		152	1.01217	1.03359	0.20247		152	0.99466	0.99108	0.37445		152	1.00553	0.99611	0.89118
		156	1.00936	1.01633	0.31274		156	0.99081	1.0077	0.49219		156	1.00571	0.98	0.93412
		160	1.00522	1.04228	0.4603		160	0.99239	1.00554	0.59497		160	1.00411	1.00249	0.94569
		164	1.00456	1.01659	0.55474		164	0.99173	1.00526	0.68865		164	1.00404	1.00229	0.96658
		168	1.00403	1.01028	0.74532		168	0.9929	0.97815	0.76759		168	1.00573	0.99365	0.98583
		172	1.00388	1.02744	0.81357		172	0.98875	0.98189	0.86126		172	1.00531	0.99426	0.992
		176	1.00811	0.99906	0.861		176	0.99437	1.00616	0.92334		176	1.01064	0.99	0.9954
		180	1.00676	0.99588	0.91851		180	0.99286	1.00303	0.92991		180	1.00217	0.989	0.9989
		184	1.00654	1.00223	0.93111		184	0.99386	0.99819	0.94794		184	1.00838	1	0.99708
		188	1.00782	0.99868	0.95254		188	0.99943	0.99537	0.95701		188	1.00652	0.99622	0.99881
		192	1.00513	0.99613	0.99965		192	0.99355	0.99569	0.96847		192	1.00589	0.98	0.999
		196	1.01023	0.99591	0.99905		196	0.99753	0.99926	1.01456		196	0.99821	0.98541	0.98938
		200	1.00791	0.99357	0.99993		200	0.99804	1.00137	0.99995		200	0.99744	0.9984	1.00668
		204	1.00844	0.99899	0.9999		204	0.99887	0.99799	0.99586		204	1	1	1
		208	1.00902	0.99752	1.00431		208	1.0006	0.99241	0.99125
		212	1.01395	0.99275	0.99478		212	1.00168	0.99819	1.01262
		216	1.00899	1.00664	1.01202		216	1.00369	1.01924	0.99982
		220	1.0052	1.00896	0.99505		220	0.99975	1.01985	1.01508
		224	1.0084	0.99654	1.01697		224	1.00164	1.01059	1.01311
		228	1	1.00013	1.00009		228	0.99536	0.99889	1.01212
							232	0.99862	0.99236	0.9989
							236	0.99998	1.00712	1
							240	1	1	1

## Sheet: Fig47
Figure 47
		C2H2/C02/C2H4=1/9/90,283 K
	Time（min)	C2H4 (CA/C0)	CO2 (CA/C0)	C2H2 (CA/C0)
	0	0	0	0
	4	0	0	0
	8	0	0	0
	12	0	0	0
	16	1.0509	0	0
	20	1.06632	0	0
	24	1.07727	0	0
	28	1.08604	0	0
	32	1.08781	0	0
	36	1.09164	0	0
	40	1.09188	0	0
	44	1.09471	0	0
	48	1.09629	0	0
	52	1.08188	0.191065	0
	56	1.0401	0.779519	0
	60	1.02452	0.969864	0
	64	1.02785	0.999566	0
	68	1.02477	1.01992	0
	72	1.02844	1.01583	0
	76	1.03016	1.01442	0
	80	1.02568	1.0084	0
	84	1.02863	1.00357	0
	88	1.02938	1.0213	0
	92	1.03234	1.01375	0
	96	1.02596	1.01292	0
	100	1.0253	1.03279	0
	104	1.02535	1.02369	0
	108	1.02432	1.02633	0
	112	1.02164	1.02668	0
	116	1.02678	1.02636	0
	120	1.02506	1.03198	0
	124	1.02292	1.03958	0
	128	1.03379	1.04763	0
	132	1.0375	1.04794	0
	136	1.03984	1.04397	0
	140	1.04193	1.03651	0
	144	1.03818	1.0424	0
	148	1.03714	1.04986	0
	152	1.04092	1.05018	0
	156	1.04284	1.05896	0
	160	1.03887	1.04499	0
	164	1.03984	1.06041	0
	168	1.04228	1.07053	0
	172	1.04394	1.04214	0
	176	1.04311	1.04111	0
	180	1.04055	1.05694	0
	184	1.03717	1.0083	0
	188	1.03391	1.05138	0
	192	1.03808	0.984056	0
	196	1.03186	1.03595	0
	200	1.03595	1.03192	0.0554304
	204	1.03683	1.0348	0.091411
	208	1.03387	1.00964	0.148712
	212	1.03544	1.02573	0.230058
	216	1.04187	1.01003	0.322201
	220	1.04031	1.00485	0.429922
	224	1.03924	0.999839	0.537547
	228	1.02611	1.03462	0.631761
	232	1.02734	1.02701	0.735476
	236	1.02502	1.0255	0.817061
	240	1.02498	0.983484	0.848375
	244	1.02186	0.967988	0.905495
	248	1.0186	0.990627	0.949819
	252	1.0276	0.937255	0.983366
	256	1.00748	0.959019	1.01926
	260	1.00567	0.972128	0.968434
	264	1.00395	0.973372	1.0259
	268	1.00338	0.979923	1.00257
	272	1.00195	0.983429	1.02678
	276	1.00058	0.967044	1.02913
	280	1.00396	0.972163	1.03063
	284	0.95787	0.973637	0.990783
	288	1	1.00004	1.00017
